# Supplementary material for: Diverse somatic genomic alterations in single neurons in chronic traumatic encephalopathy
Source: Science. Author manuscript; Available in PMC 2025 Nov 8. (PMC12594281; doi:10.1126/science.adu1351)
Supplement: Supplementary Table S4 [file NIHMS2118895-supplement-Supplementary_Table_S4.xlsx]

## Sheet: Sheet1
Case ID	Cell ID	Age	Sex	Brain Region	Diagnosis	Number of Detected SNVs	Estimated SNVs (per autosomal genome)	Number of Detected Indels	Estimated Indels (per autosomal genome)	Signature A Contribution to SNVs	Signature C Contribution to SNVs
1278	1278BA9-A	0.4	M	PFC_General	Control	26	56.1149	3	7.28067	35.2749	20.84
1278	1278BA9-B	0.4	M	PFC_General	Control	31	73.3788	1	6.44879	46.4748	26.904
1278	1278BA9-C	0.4	M	PFC_General	Control	23	38.0198	0	0	30.2324	7.78739
1465	1465BA9-A	17.5	M	PFC_General	Control	125	289.558	19	62.9674	250.097	39.4614
1465	1465BA9-B	17.5	M	PFC_General	Control	116	302.897	19	66.3009	239.241	63.6561
1465	1465BA9-C	17.5	M	PFC_General	Control	131	359.975	25	78.8971	309.845	50.1302
1465	1465BA9-D	17.5	M	PFC_General	Control	126	382.641	23	85.7139	301.143	81.4973
190106	190106_C1	67	M	PFC_General	Control	443	1320.31	66	311.672	1179.8	140.508
190106	190106_C2	67	M	PFC_General	Control	478	1353.83	49	220.876	1106.16	247.678
301159	301159_D1	51	M	PFC_General	Control	262	807.824	33	141.83	663.155	144.669
301159	301159_D3	51	M	PFC_General	Control	282	889.021	31	128.693	700.095	188.925
4638	4638-Neuron-4	15.1	F	PFC_General	Control	23	66.6466	0	0	24.8835	41.7631
4638	4638-Neuron-5	15.1	F	PFC_General	Control	111	392.209	6	11.4784	273.223	118.985
4638	4638-Neuron-6	15.1	F	PFC_General	Control	152	513.73	13	50.768	413.799	99.9316
4643	4643-Neuron-3	42.2	F	PFC_General	Control	370	1204.69	38	105.126	1035.83	168.863
4643	4643-Neuron-4	42.2	F	PFC_General	Control	289	721.134	28	93.082	538.02	183.113
4643	4643-Neuron-6	42.2	F	PFC_General	Control	277	970.51	13	85.3604	701.441	269.069
4976	UMB4976_E1	104	F	PFC_General	Control	560	1955.77	80	319.517	1754.58	201.188
4976	UMB4976_E2	104	F	PFC_General	Control	582	1546.21	70	336.858	1280.42	265.799
4976	UMB4976_E3	104	F	PFC_General	Control	607	1791.78	58	283.992	1570.08	221.702
5087	5087PFC-A	44.9	M	PFC_General	Control	259	687.416	19	84.5874	442.112	245.304
5087	5087PFC-B	44.9	M	PFC_General	Control	329	938.478	29	93.0092	667.92	270.559
5087	5087PFC-C	44.9	M	PFC_General	Control	247	669.995	19	70.5634	584.917	85.0773
5219	5219-Neuron-2	77	F	PFC_General	Control	460	1366.93	38	177.221	1156.83	210.104
5219	5219-Neuron-4	77	F	PFC_General	Control	429	1288.06	54	255.293	1028.39	259.666
5219	5219-Neuron-5	77	F	PFC_General	Control	448	1414.92	36	140.287	1185.77	229.143
5451	UMB5451_B2	57	M	PFC_General	Control	399	1033.04	39	131.102	913.745	119.29
5451	UMB5451_B3	57	M	PFC_General	Control	333	940.735	33	90.3731	719.823	220.913
5451	UMB5451_B5	57	M	PFC_General	Control	365	1032.12	56	194.157	818.734	213.386
5559	5559PFC-A	19.8	F	PFC_General	Control	139	396.857	13	37.8087	375.284	21.5728
5559	5559PFC-B	19.8	F	PFC_General	Control	96	282.059	8	40.433	207.132	74.9269
5559	5559PFC-C	19.8	F	PFC_General	Control	115	359.617	20	124.051	299.609	60.0086
5572	UMB5572_D2	70	F	PFC_General	Control	413	1341.1	59	297.571	1193.84	147.266
5572	UMB5572_D3	70	F	PFC_General	Control	455	1139.88	84	305.181	934.999	204.885
5572	UMB5572_D4	70	F	PFC_General	Control	452	1335.74	65	286.718	1185.05	150.69
5657	5657PFC-A	82.2	M	PFC_General	Control	386	1351.43	35	198.145	1100.99	250.435
5657	5657PFC-B	82.2	M	PFC_General	Control	479	1291.8	65	289.966	998.122	293.679
5657	5657PFC-C	82.2	M	PFC_General	Control	439	1322.23	50	296.377	1065.24	256.99
5666	UMB5666_F1	65	M	PFC_General	Control	447	1308.94	56	207.96	1198.65	110.296
5666	UMB5666_F2	65	M	PFC_General	Control	411	1179.3	44	159.568	964.868	214.429
5666	UMB5666_F5	65	M	PFC_General	Control	523	1312.02	50	172.162	1120.69	191.334
5817	5817PFC-A	0.6	M	PFC_General	Control	32	115.286	2	9.4762	96.1757	19.1104
5817	5817PFC-B	0.6	M	PFC_General	Control	18	60.6262	0	0	60.6262	0
5817	5817PFC-C	0.6	M	PFC_General	Control	37	159.293	2	12.1936	87.8449	71.448
5823	5823PFC-A	82.7	F	PFC_General	Control	422	1324.24	43	263.053	1038.23	286.01
5823	5823PFC-B	82.7	F	PFC_General	Control	460	1396.18	41	280.006	1175.93	220.248
5823	5823PFC-C	82.7	F	PFC_General	Control	433	1331.89	70	267.012	1005.55	326.34
5871	5871-Neuron-4	2	M	PFC_General	Control	46	187.04	3	21.9278	187.04	0
5871	5871-Neuron-5	2	M	PFC_General	Control	56	176.034	1	0	141.605	34.429
5871	5871-Neuron-6	2	M	PFC_General	Control	48	177.308	5	10.9163	172.165	5.14234
5943	UMB5943_C2	69	M	PFC_General	Control	423	1169.18	61	269.544	1014.29	154.89
5943	UMB5943_C4	69	M	PFC_General	Control	431	1251.24	54	195.502	1087.46	163.78
5943	UMB5943_C5	69	M	PFC_General	Control	447	1176.3	73	220.223	1056.28	120.018
936	936PFC-A	49.2	F	PFC_General	Control	279	924.944	31	155.662	719.439	205.505
936	936PFC-B	49.2	F	PFC_General	Control	313	937.815	37	98.6005	760.062	177.753
936	936PFC-C	49.2	F	PFC_General	Control	279	836.806	19	151.659	642.273	194.534
6195	6195_A2	48	M	PFC_General	CTE	344	1046.07	136	537.415	798.589	247.48
6195	6195_A4	48	M	PFC_General	CTE	296	1046.64	79	430.324	696.133	350.508
6195	6195_A5	48	M	PFC_General	CTE	316	1127.24	237	1133.27	972.197	155.041
6195	6195_A6	48	M	PFC_General	CTE	324	1065.46	72	308.595	717.033	348.424
6475	6475_D2	73	M	PFC_Gyrus	CTE	535	1603.15	68	251.521	1178.06	425.092
6475	6475_D4	73	M	PFC_Gyrus	CTE	532	1480.2	44	182.933	1165.08	315.117
6475	6475_E1	73	M	PFC_Sulcus	CTE	498	1505.15	40	157.798	1123.13	382.021
6475	6475_E2	73	M	PFC_Sulcus	CTE	611	1670.16	57	203.39	1267.17	402.99
6489	6489_B2	75	M	PFC_General	CTE	478	1466.03	111	508.984	1110.81	355.22
6489	6489_B3	75	M	PFC_General	CTE	428	1497.08	270	1502.87	1231.1	265.979
6489	6489_B4	75	M	PFC_General	CTE	454	1391.43	181	850.087	1128.14	263.291
6489	6489_B8	75	M	PFC_General	CTE	379	1258.87	177	778.278	1074.21	184.66
6489	6489_E1	75	M	PFC_General	CTE	380	1381.6	239	1320.82	1057.85	323.746
6489	6489_E2	75	M	PFC_General	CTE	389	1628.79	526	3215.24	1297.08	331.709
6489	6489_E3	75	M	PFC_General	CTE	487	1418.94	68	282.305	1055.08	363.853
6489	6489_E6	75	M	PFC_General	CTE	478	1405.89	172	742.977	1120.68	285.21
7014	7014_E1	47	M	PFC_General	CTE	369	958.417	51	157.677	845.683	112.735
7014	7014_E4	47	M	PFC_General	CTE	307	827.773	45	133.646	714.758	113.015
7014	7014_E5	47	M	PFC_General	CTE	351	852.959	64	202.709	655.459	197.5
7014	7014_E6	47	M	PFC_General	CTE	357	943.008	46	95.9142	812.118	130.89
7038	7038_E2	73	M	PFC_General	CTE	392	1380.15	171	647.254	1135.69	244.455
7038	7038_E4	73	M	PFC_General	CTE	409	1280.21	70	316.981	1024.5	255.703
7038	7038_E5	73	M	PFC_General	CTE	422	1305.68	114	460.019	995.61	310.068
7038	7038_E6	73	M	PFC_General	CTE	465	1531.05	336	1471.12	1232.74	298.305
7918	7918_A1	68	M	PFC_General	CTE	400	1034.68	58	283.703	834.089	200.595
7918	7918_A2	68	M	PFC_General	CTE	449	1402.76	63	283.392	1170.35	232.414
7918	7918_A5	68	M	PFC_General	CTE	440	1295.39	49	166.205	1092.55	202.846
7918	7918_A6	68	M	PFC_General	CTE	459	1197.13	41	115.96	915.788	281.346
7932	7932_C2	60	M	PFC_General	CTE	392	1333.75	163	815.999	917.84	415.907
7932	7932_C4	60	M	PFC_General	CTE	376	1104.14	120	533.492	815.612	288.527
7932	7932_C5	60	M	PFC_General	CTE	384	1569.27	282	1663.46	1200.48	368.789
7932	7932_C6	60	M	PFC_General	CTE	422	1392.89	183	888.049	1164.69	228.201
8408	8408_G1	49	M	PFC_General	CTE	294	868.357	32	168.747	682.844	185.513
8408	8408_G3	49	M	PFC_General	CTE	331	1031.04	34	90.5092	904.313	126.727
8408	8408_G5	49	M	PFC_General	CTE	374	1038.9	42	165.997	816.617	222.281
8408	8408_G6	49	M	PFC_General	CTE	341	947.308	55	193.508	709.195	238.113
8414	8414_D1	82	M	PFC_General	CTE	430	1528.73	225	1166.77	1142.27	386.462
8414	8414_D4	82	M	PFC_General	CTE	468	1402.88	146	661.782	1126.16	276.719
8414	8414_D5	82	M	PFC_General	CTE	404	1406.11	129	694.342	1144.15	261.959
8414	8414_D6	82	M	PFC_General	CTE	550	1635.74	137	640.631	1208.23	427.51
8684	8684_F2	70	M	PFC_General	CTE	477	1241.45	46	155.133	1018.31	223.137
8684	8684_F4	70	M	PFC_General	CTE	412	1467.96	44	263.673	1172.47	295.496
8684	8684_F5	70	M	PFC_General	CTE	338	1204.58	38	215.709	913.638	290.94
8684	8684_F6	70	M	PFC_General	CTE	449	1221.86	80	240.459	1046.08	175.785
9027	9027_D2	71	M	PFC_General	CTE	420	1267.58	61	298.993	1031.86	235.724
9027	9027_D3	71	M	PFC_General	CTE	463	1477.94	38	229.53	1143.44	334.504
9027	9027_D4	71	M	PFC_General	CTE	387	1246.61	48	247.375	1098.47	148.133
9027	9027_D5	71	M	PFC_General	CTE	348	1230.37	55	249.325	1053.11	177.262
9130	9130_D3	40	M	PFC_Gyrus	CTE	276	761.054	39	172.454	697.979	63.0746
9130	9130_D4	40	M	PFC_Gyrus	CTE	299	827.904	41	168.112	643.922	183.982
9130	9130_E1	40	M	PFC_Sulcus	CTE	356	902.686	37	130.914	643.215	259.472
9130	9130_E5	40	M	PFC_Sulcus	CTE	337	857.941	38	117.896	705.987	151.954
9459	9459_H1	73	M	PFC_General	CTE	416	1317.45	122	488.784	1082.22	235.236
9459	9459_H3	73	M	PFC_General	CTE	394	1056.88	81	318.39	859.516	197.361
9459	9459_H4	73	M	PFC_General	CTE	352	1238.91	236	1401.16	1017.15	221.752
9459	9459_H6	73	M	PFC_General	CTE	327	943.027	69	308.025	784.738	158.288
9478	9478_A2	74	M	PFC_Gyrus	CTE	444	1070.88	37	147.685	843.742	227.142
9478	9478_A6	74	M	PFC_Gyrus	CTE	490	1695	61	198.864	1446.96	248.041
9478	9478_B2	74	M	PFC_Sulcus	CTE	444	1313.1	65	278.573	1056.25	256.856
9478	9478_B3	74	M	PFC_Sulcus	CTE	516	1880.52	224	1248.34	1559.57	320.957
9478	9478_C1	74	M	PFC_Sulcus	CTE	531	1604.76	55	232.376	1278.88	325.878
9478	9478_C3	74	M	PFC_Sulcus	CTE	480	1468.23	100	422.178	1192.67	275.564
9478	9478_C4	74	M	PFC_Sulcus	CTE	442	1485.61	139	643.626	1318.69	166.924
9478	9478_C6	74	M	PFC_Sulcus	CTE	498	1644.34	152	762.614	1282.85	361.492
9893	9893_C1	79	M	PFC_General	CTE	480	1815.35	290	1866.67	1377.57	437.775
9893	9893_C4	79	M	PFC_General	CTE	419	1344.35	128	551.402	1197.41	146.94
9893	9893_C5	79	M	PFC_General	CTE	493	1435.07	103	488.287	1177.49	257.589
9893	9893_C6	79	M	PFC_General	CTE	483	1654.84	357	2169.5	1154.98	499.857
6974	T6974_A4	73	M	PFC_General	RHI	506	1500.95	57	239.854	1165.72	335.228
6974	T6974_A6	73	M	PFC_General	RHI	445	1352.72	58	209.767	1149.06	203.66
6974	T6974_B3	73	M	PFC_General	RHI	482	1395.39	42	184.449	1232.98	162.412
6974	T6974_B4	73	M	PFC_General	RHI	524	1392.97	50	111.561	1067.51	325.454
7702	T7702_A2	62	M	PFC_General	RHI	362	982.396	60	205.539	757.1	225.296
7702	T7702_A3	62	M	PFC_General	RHI	283	895.501	15	73.1388	803.356	92.1448
7702	T7702_B1	62	M	PFC_General	RHI	432	1075.54	46	153.538	877.652	197.891
7702	T7702_B4	62	M	PFC_General	RHI	356	935.761	29	122.36	808.603	127.157
8592	T8592_C2	62	M	PFC_General	RHI	352	1191.96	42	166.692	1035.1	156.859
8592	T8592_C6	62	M	PFC_General	RHI	332	1052.71	58	223.272	944.565	108.141
8592	T8592_D1	62	M	PFC_General	RHI	449	1401.02	44	220.376	1113.35	287.665
8592	T8592_D3	62	M	PFC_General	RHI	365	1202.13	57	231.989	902.743	299.391
9316	T9316_C1	35	M	PFC_General	RHI	210	520.065	23	85.163	507.288	12.7769
9316	T9316_C2	35	M	PFC_General	RHI	228	569.797	24	105.2	521.343	48.4538
9316	T9316_D2	35	M	PFC_General	RHI	242	734.244	21	115.226	627.086	107.158
9316	T9316_D3	35	M	PFC_General	RHI	264	676.874	20	85.9918	506.718	170.156
1353	1353P_200925A1	57	F	PFC_General	AD	375	1272.2	48	180.172	1138.75	133.451
1353	1353P_200925E1	57	F	PFC_General	AD	346	1240.05	60	246.91	1051.36	188.689
1353	1353P_200925E2	57	F	PFC_General	AD	386	1398.37	90	431.944	1109.99	288.381
1353	1353P_200925E3	57	F	PFC_General	AD	462	1597.58	48	215.166	1351.94	245.632
1456	ALZ1456BA9-A	81	M	PFC_General	AD	534	1503.24	57	251.381	1123.81	379.431
1456	ALZ1456BA9-B	81	M	PFC_General	AD	506	1442.9	61	228.796	1199.82	243.08
1456	ALZ1456BA9-C	81	M	PFC_General	AD	533	1491.74	56	247.023	1130.51	361.234
1456	ALZ1456BA9-D	81	M	PFC_General	AD	514	1282.17	44	137.649	1090.33	191.834
1647	1647P_201001A5	59	F	PFC_General	AD	355	1343.11	119	598.626	1042.81	300.307
1647	1647P_201001A6	59	F	PFC_General	AD	353	1185	231	1276.25	967.717	217.286
1647	ALZ1647BA9-A	59	F	PFC_General	AD	382	1002.58	72	355.334	803.75	198.831
1647	ALZ1647BA9-B	59	F	PFC_General	AD	360	1202.13	187	862.422	949.362	252.766
1647	ALZ1647BA9-C	59	F	PFC_General	AD	NA	NA	NA	NA	NA	NA
1647	ALZ1647BA9-D	59	F	PFC_General	AD	410	1100.07	86	283.251	827.242	272.828
1828	1828P_201001G1	91	F	PFC_General	AD	574	1655.84	327	1187.57	1345.46	310.386
1828	1828P_201001G2	91	F	PFC_General	AD	501	1655.26	55	179.16	1334.99	320.27
1828	1828P_201001G6	91	F	PFC_General	AD	502	1579.37	56	171.854	1323.7	255.672
1828	1828P_201001H1	91	F	PFC_General	AD	475	1805.54	46	162.883	1465.92	339.621
1995	1995P_201001E1	89	F	PFC_General	AD	498	2405.23	1449	7995.75	1638.88	766.343
1995	1995P_201001E5	89	F	PFC_General	AD	405	1480.2	120	539.019	1189.71	290.484
1995	1995P_201001E6	89	F	PFC_General	AD	529	2100.77	1121	5267.38	1541.86	558.914
2207	MA2207_A2	83	M	PFC_General	AD	559	1521.06	75	256.947	1281.86	239.204
2207	MA2207_A3	83	M	PFC_General	AD	592	1642.05	72	383.727	1331.97	310.08
2207	MA2207_A5	83	M	PFC_General	AD	551	1600.47	53	215.398	1337.78	262.695
2208	2208P_201001C2	69	F	PFC_General	AD	377	1190	46	191.456	863.923	326.075
2208	2208P_201001C3	69	F	PFC_General	AD	442	1434.45	55	274.865	1239.94	194.512
2208	2208P_201001C4	69	F	PFC_General	AD	406	1249.14	90	321.439	988.914	260.222
2208	2208P_201001C6	69	F	PFC_General	AD	433	1440.27	115	493.002	1119.96	320.309
