# Supplementary material for: Diverse somatic genomic alterations in single neurons in chronic traumatic encephalopathy
Source: Science. Author manuscript; Available in PMC 2025 Nov 8. (PMC12594281; doi:10.1126/science.adu1351)
Supplement: Supplementary Table S3 [file NIHMS2118895-supplement-Supplementary_Table_S3.xlsx]

## Sheet: Sequencing Statistics (PTA)
Cell ID	Raw Read Count	Mapped Read Count	Duplication Rate	Final Read Count	Average Depth	MAPD	CoV	Allelic Dropout Rate	Locus Dropout Rate
1278BA9-A	1158413324	1145270834	0.07	997625981	50.21	0.19	0.54	0.08	0.02
1278BA9-B	1284398705	1265709520	0.07	1105655163	55.65	0.19	0.58	0.08	0.02
1278BA9-C	1520527074	1502063618	0.08	1305924236	65.73	0.19	0.64	0.08	0.02
1465BA9-A	1224357031	1203859384	0.07	1081946635	54.46	0.21	0.82	0.19	0.04
1465BA9-B	1209224664	1189017487	0.07	1065074702	53.61	0.28	0.63	0.41	0.09
1465BA9-C	1243768721	1227038222	0.07	1099727710	55.35	0.23	0.55	0.24	0.04
1465BA9-D	1196079800	1181388159	0.07	1054379022	53.07	0.27	0.55	0.4	0.09
190106_C1	875433855	873616925	0.2	739999229	37.25	0.22	0.75	0.12	0.04
190106_C2	778858225	777106408	0.19	660787578	33.26	0.21	0.73	0.13	0.05
301159_D1	873643491	871639145	0.21	737156123	37.1	0.26	1.78	0.47	0.12
301159_D3	850045499	848119867	0.22	719419587	36.21	0.22	1.46	0.22	0.05
4638-Neuron-4	712044660	710281819	0.09	606653519	30.53	0.17	1.4	0.12	0.04
4638-Neuron-5	653591421	651336665	0.09	539976888	27.18	0.19	2.2	0.16	0.05
4638-Neuron-6	669183040	666951415	0.08	554304219	27.9	0.2	2.31	0.17	0.05
4643-Neuron-3	639552111	638056038	0.09	561105325	28.24	0.2	2.56	0.17	0.07
4643-Neuron-4	682366261	680447083	0.08	573329260	28.86	0.19	2.63	0.14	0.05
4643-Neuron-6	654384654	652711887	0.08	552003773	27.78	0.19	2.01	0.16	0.06
5087PFC-A	795509505	789149964	0.05	707483237	35.61	0.19	2.74	0.13	0.04
5087PFC-B	872074510	865850235	0.05	779441181	39.23	0.2	2.3	0.15	0.04
5087PFC-C	700086534	694038372	0.06	615599018	30.99	0.19	4.79	0.17	0.06
5219-Neuron-2	691751152	689713611	0.09	582905180	29.34	0.19	1.48	0.15	0.05
5219-Neuron-4	658341116	656850419	0.08	564420757	28.41	0.19	1.6	0.16	0.06
5219-Neuron-5	659025104	657507354	0.09	562424384	28.31	0.19	3.66	0.15	0.06
5559PFC-A	842714764	836242569	0.04	749962305	37.75	0.21	2.26	0.22	0.05
5559PFC-B	634682296	629968277	0.04	563610325	28.37	0.21	2.23	0.21	0.07
5559PFC-C	829756652	823095162	0.04	738637551	37.18	0.19	2.49	0.14	0.04
5657PFC-A	671441628	665820167	0.14	532407196	26.8	0.19	22.62	0.18	0.07
5657PFC-B	843134057	837280905	0.05	752716901	37.89	0.19	2.41	0.13	0.04
5657PFC-C	633236363	628745584	0.05	565087801	28.44	0.18	1.71	0.21	0.07
5817PFC-A	695194927	690565740	0.05	616819594	31.05	0.23	2.94	0.26	0.07
5817PFC-B	582649302	578887449	0.04	517964985	26.07	0.23	2.15	0.32	0.1
5817PFC-C	610350396	606464586	0.04	545410234	27.45	0.21	2.99	0.25	0.08
5823PFC-A	605024014	601057283	0.05	536115872	26.98	0.19	3.26	0.25	0.08
5823PFC-B	712682203	707420972	0.04	634244742	31.92	0.22	2.67	0.37	0.09
5823PFC-C	692308480	687454895	0.05	609394683	30.67	0.19	4.08	0.16	0.06
5871-Neuron-4	684668073	682606681	0.08	570030131	28.69	0.22	2.01	0.32	0.07
5871-Neuron-5	649229484	647254922	0.1	541258843	27.24	0.2	1.94	0.16	0.06
5871-Neuron-6	655464402	653326021	0.08	548697631	27.62	0.2	2.01	0.16	0.05
936PFC-A	597811676	593708919	0.05	529778695	26.67	0.19	3.79	0.19	0.07
936PFC-B	721198061	716220848	0.05	641753617	32.3	0.19	2.88	0.16	0.06
936PFC-C	588854440	584393831	0.06	517602315	26.05	0.18	5.59	0.21	0.08
UMB4976_E1	791501794	788462601	0.07	667814852	33.61	0.2	1.68	0.15	0.05
UMB4976_E2	842759423	839597703	0.08	708194297	35.65	0.19	2.96	0.13	0.04
UMB4976_E3	853126725	849812138	0.08	717550827	36.12	0.2	2.71	0.13	0.04
UMB5451_B2	1045647771	1041448000	0.08	883219329	44.46	0.22	2.17	0.11	0.03
UMB5451_B3	906668206	903310275	0.07	768944887	38.7	0.22	1.52	0.12	0.04
UMB5451_B5	815784894	811829811	0.07	688846369	34.67	0.2	1.55	0.13	0.04
UMB5572_D2	714604132	711423529	0.07	604922169	30.45	0.2	1.16	0.16	0.06
UMB5572_D3	970811393	967276536	0.09	819553393	41.25	0.19	1.56	0.11	0.03
UMB5572_D4	793268617	790447656	0.08	670532898	33.75	0.19	1.46	0.13	0.04
UMB5666_F1	633056511	629504969	0.07	521321482	26.24	0.2	1.22	0.16	0.06
UMB5666_F2	695853229	693124279	0.08	589688293	29.68	0.19	2.42	0.16	0.06
UMB5666_F5	1065623523	1060946670	0.08	893351268	44.97	0.19	3.24	0.09	0.03
UMB5943_C2	853638235	849779376	0.07	721477923	36.31	0.19	1.71	0.12	0.04
UMB5943_C4	892629577	889249735	0.07	756192481	38.06	0.19	1.83	0.11	0.03
UMB5943_C5	966280217	949480237	0.07	784896357	39.51	0.19	1.39	0.11	0.04
6195_A2	926457299	922963116	0.09	750353333	37.77	0.42	2.18	0.21	0.06
6195_A4	799158472	796577400	0.15	646086799	32.52	0.38	2.2	0.24	0.08
6195_A5	829266884	826387223	0.13	652699808	32.85	0.43	3.28	0.28	0.09
6195_A6	1002268352	998527197	0.09	807774213	40.66	0.42	2.71	0.2	0.06
6475_D2	824784432	822707571	0.06	697533775	35.11	0.3	0.83	0.15	0.04
6475_D4	965786225	963588088	0.07	826671238	41.61	0.2	1.01	0.11	0.03
6475_E1	897697724	895910788	0.06	779364730	39.23	0.24	0.85	0.13	0.04
6475_E2	857389863	855259050	0.06	734326394	36.96	0.21	0.97	0.13	0.04
6489_B2	1116200523	1111857742	0.15	948557264	47.74	0.29	1.04	0.12	0.03
6489_B3	1044627442	1040693439	0.22	870375439	43.81	0.34	1.58	0.31	0.08
6489_B4	1164491498	1160608587	0.18	980544141	49.35	0.32	1.18	0.21	0.05
6489_B8	997062024	992617635	0.2	847479729	42.66	0.36	1.11	0.22	0.06
6489_E1	822002913	819582131	0.09	694269434	34.94	0.32	1.11	0.27	0.08
6489_E2	793283673	790818546	0.15	638735629	32.15	0.41	1.52	0.45	0.16
6489_E3	905057920	902573696	0.16	770587772	38.79	0.34	0.81	0.17	0.05
6489_E6	1433347710	1429322971	0.19	1188159930	59.8	0.32	1.38	0.16	0.03
7014_E1	1783120415	1777948678	0.21	1537238525	77.37	0.24	0.8	0.07	0.02
7014_E4	1551145012	1547311339	0.18	1337771146	67.33	0.23	0.7	0.18	0.03
7014_E5	1495819057	1491752637	0.2	1279736915	64.41	0.22	0.73	0.09	0.02
7014_E6	1480278922	1476354975	0.19	1275047793	64.18	0.21	0.71	0.08	0.02
7038_E2	970329065	966741109	0.16	776951624	39.11	0.43	2.34	0.25	0.07
7038_E4	898091338	894552081	0.11	732621773	36.88	0.35	1.74	0.19	0.06
7038_E5	1045831246	1042310485	0.09	851467255	42.86	0.4	1.73	0.16	0.04
7038_E6	1009920157	1005795970	0.1	789881971	39.76	0.41	2.38	0.27	0.07
7918_A1	866757246	864098356	0.15	742529511	37.37	0.29	0.85	0.15	0.05
7918_A2	817847571	815510149	0.09	706191233	35.54	0.23	0.98	0.15	0.05
7918_A5	1087926417	1083970004	0.21	925896239	46.6	0.33	2.53	0.18	0.04
7918_A6	1032089161	1028773078	0.14	875785781	44.08	0.21	1.4	0.11	0.03
7932_C2	849564530	846103746	0.08	669822387	33.71	0.44	4.08	0.33	0.1
7932_C4	967752932	964120022	0.09	774545445	38.99	0.43	2.3	0.26	0.07
7932_C5	845002381	840950658	0.14	614775757	30.94	0.44	5.89	0.47	0.17
7932_C6	834973323	830912272	0.09	652080308	32.82	0.44	3.98	0.36	0.12
8408_G1	768861321	766409107	0.08	664367436	33.44	0.23	1.06	0.15	0.05
8408_G3	791703193	789388947	0.1	681371831	34.3	0.27	0.83	0.17	0.06
8408_G5	1423832616	1416555049	0.18	1233573556	62.09	0.25	1.29	0.08	0.02
8408_G6	1166040418	1163170570	0.21	999886398	50.33	0.26	1.3	0.11	0.03
8414_D1	804317092	802016426	0.08	677152113	34.08	0.35	1.18	0.31	0.09
8414_D4	1072126856	1067483100	0.18	906448083	45.62	0.33	1.07	0.21	0.05
8414_D5	792542539	790186239	0.08	670295481	33.74	0.31	1.05	0.25	0.08
8414_D6	950570819	946621089	0.17	801552699	40.34	0.34	1.1	0.24	0.06
8684_F2	1330930884	1326283827	0.19	1133659693	57.06	0.26	2.02	0.09	0.02
8684_F4	811244906	808839074	0.09	696669179	35.07	0.34	1.24	0.2	0.06
8684_F5	776039648	773529674	0.26	658748789	33.16	0.26	1.29	0.19	0.07
8684_F6	1274360872	1270262550	0.2	1087448082	54.73	0.22	1.61	0.1	0.02
9027_D2	976887653	973134140	0.1	794823244	40.01	0.32	2.04	0.17	0.05
9027_D3	805178923	802136075	0.13	653975345	32.92	0.3	2.26	0.24	0.08
9027_D4	808897021	806228149	0.14	656261202	33.03	0.28	2	0.29	0.09
9027_D5	900956693	897821496	0.09	748278229	37.66	0.27	1.67	0.35	0.09
9130_D3	844177232	842436083	0.06	719612050	36.22	0.22	1.71	0.16	0.04
9130_D4	1001513776	999434261	0.07	857399679	43.16	0.22	2.32	0.13	0.03
9130_E1	939472304	937089492	0.06	804590649	40.5	0.21	2.04	0.12	0.03
9130_E5	967288016	964821197	0.07	826396040	41.6	0.21	1.69	0.12	0.03
9459_H1	1105844276	1103208238	0.2	953573876	48	0.33	0.81	0.14	0.04
9459_H3	900612471	897642956	0.28	764984420	38.5	0.28	0.89	0.17	0.06
9459_H4	778206031	775311088	0.24	659233152	33.18	0.34	1.04	0.29	0.1
9459_H6	960432517	957634315	0.27	818034585	41.17	0.29	0.85	0.18	0.05
9478_A2	886430504	884202019	0.07	747435938	37.62	0.22	1.52	0.13	0.03
9478_A6	894494135	892510583	0.06	762505170	38.38	0.24	2.51	0.17	0.04
9478_B2	952607946	950388523	0.07	814590624	41	0.22	2	0.13	0.03
9478_B3	850184778	848051389	0.06	718065010	36.14	0.27	1.77	0.24	0.06
9478_C1	899983197	897899871	0.07	761551352	38.33	0.22	1.6	0.15	0.04
9478_C3	982801161	980369655	0.07	833924108	41.97	0.24	1.55	0.16	0.04
9478_C4	858216552	856054927	0.06	721870339	36.33	0.26	2.38	0.23	0.06
9478_C6	870215264	867931626	0.06	734389573	36.96	0.25	1.57	0.21	0.05
9893_C1	805059457	801681720	0.16	675615348	34.01	0.41	1.18	0.39	0.12
9893_C4	813092388	810500731	0.14	689571384	34.71	0.33	0.83	0.21	0.06
9893_C5	799876595	797519945	0.08	684280833	34.44	0.28	1.2	0.18	0.06
9893_C6	946444273	942181274	0.18	789087552	39.72	0.36	1.27	0.34	0.1
T6974_A4	967585320	965109600	0.11	827042165	41.63	0.23	0.92	0.12	0.03
T6974_A6	857164437	854854825	0.08	733829637	36.94	0.24	1	0.12	0.04
T6974_B3	1000899917	998574718	0.12	856496645	43.11	0.27	2.22	0.11	0.03
T6974_B4	1025150784	1022890103	0.21	875615587	44.07	0.3	1.59	0.13	0.04
T7702_A2	1033604616	1030316659	0.11	832922055	41.92	0.2	1.96	0.11	0.03
T7702_A3	830572834	828253581	0.23	673265343	33.89	0.19	1.73	0.14	0.05
T7702_B1	1311333965	1306525489	0.09	1065963805	53.65	0.19	1.61	0.06	0.02
T7702_B4	939808279	936662856	0.09	767133781	38.61	0.19	1.49	0.09	0.03
T8592_C2	988356160	986109484	0.21	838245226	42.19	0.26	0.76	0.48	0.12
T8592_C6	852788197	850703400	0.07	729781242	36.73	0.25	1.01	0.42	0.09
T8592_D1	847499326	845456657	0.07	726976094	36.59	0.25	0.96	0.16	0.05
T8592_D3	1116514878	1114020373	0.2	947773435	47.7	0.25	0.79	0.32	0.07
T9316_C1	833829695	831253628	0.07	679633981	34.21	0.19	1.87	0.11	0.04
T9316_C2	1000829928	997596650	0.1	806402772	40.59	0.19	1.62	0.09	0.03
T9316_D2	870398904	867281616	0.09	701277010	35.3	0.19	1.53	0.11	0.03
T9316_D3	803590742	801184535	0.07	661155672	33.28	0.19	1.71	0.11	0.04

## Sheet: Sequencing Statistics (META-CS)
Cell ID	Raw Read Count	Mapped Read Count	Final Read Count	Average Depth	MAPD	CoV
1278_G03	17715602	17410636	6585826	0.33	0.72	2.65
1278_G04	17788421	17459378	7237466	0.36	0.47	1.86
1278_G07	24049303	23658073	9797760	0.49	0.48	2.08
1465_B03	31122067	26191098	14229698	0.72	1.07	1.86
1465_B04	51770863	43871808	21994516	1.11	0.86	1.74
1465_B05	27405966	23829084	12340390	0.62	1.38	3
1465_B07	31369278	27157780	12372012	0.62	1.19	3.1
1465_B08	1541768	1151329	704784	0.04	0.22	5.68
1465_B10	32122973	27800399	15617228	0.79	1.15	1.95
1465_B12	163043430	142957513	73221352	3.69	0.36	1.24
190106_B01	54000181	53168060	29313428	1.48	0.45	1.12
190106_B02	49635215	48746684	27526060	1.39	0.51	1.78
190106_B03	56189845	55303085	31026850	1.56	0.44	1.24
190106_B04	63969841	62920736	35452168	1.78	0.47	1.07
190106_B05	79446113	78460356	43793424	2.2	0.39	0.91
190106_B06	61156219	60179078	33843512	1.7	0.45	1.23
190106_B07	77852762	76745771	43055368	2.17	0.42	1.14
190106_B08	32937575	32628610	19021520	0.96	0.56	1.12
190106_B09	47422282	46634719	26240820	1.32	0.48	1.23
190106_B10	82863064	79858663	44772086	2.25	0.4	1.02
301159_B01	54829655	53937323	30997712	1.56	0.46	2.17
301159_B02	36515298	35925762	20644396	1.04	0.58	1.7
301159_B03	71764960	70807983	36438714	1.83	0.48	1.22
301159_B04	56767997	55892849	32331846	1.63	0.5	1.62
301159_B05	68928838	67993016	38260712	1.93	0.39	1.49
301159_B06	79023627	77886764	44834344	2.26	0.38	1.51
301159_B07	73717802	72565722	41936052	2.11	0.37	1.43
301159_B08	75915685	74846714	43001552	2.16	0.39	1.65
4638_B01	38443983	32164522	12866190	0.65	0.71	1.66
4638_B05	37026318	29699010	10961944	0.55	1.01	2.96
4638_B06	22772505	19562643	8099588	0.41	1.06	1.97
4638_B07	38430288	32004832	11061494	0.56	1.14	2.67
4976_B01	114865710	113004172	48125646	2.42	0.15	0.97
4976_B02	4870405	4124741	1645290	0.08	1.02	4.17
4976_B03	88018391	86426021	45449484	2.29	0.22	0.96
4976_B07	85687215	84450406	44513848	2.24	0.21	0.79
4976_B10	111129128	109504680	61575336	3.1	0.19	0.88
4976_F01	80265702	79259048	45033604	2.27	0.42	1.3
4976_F02	56279630	55701778	32822328	1.65	0.45	1.63
4976_F03	115362573	113965890	64351746	3.24	0.33	1.14
4976_F04	49279957	48691379	28010258	1.41	0.51	1.21
4976_F05	66538614	65721227	38044418	1.91	0.48	1.18
4976_F07	122826908	121177740	66456468	3.34	0.29	1.2
4976_F08	107680745	106071748	62039910	3.12	0.27	1.24
4976_F10	133025669	131442539	76342978	3.84	0.3	2.06
5087_B01	44541363	36740734	21940976	1.1	0.73	1.47
5087_B02	66754177	58529690	25337994	1.28	0.84	1.79
5087_B06	29152401	23822132	10974536	0.55	1.53	6.85
5087_B08	41087061	34721622	15749766	0.79	1.28	2.2
5087_B09	13117501	10639260	4425258	0.22	1.59	7.78
5219_B01	97532236	95850117	51327732	2.58	0.15	0.82
5219_B03	75866544	74440197	34881326	1.76	0.19	0.78
5219_B04	85152548	83700995	37304630	1.88	0.18	0.72
5219_B09	27008861	26283450	15028542	0.76	0.54	1.18
5219_B10	41947067	40967180	25906248	1.3	0.38	1.12
5219_B11	1473983	983086	716622	0.04	1.43	3.18
5219_B12	74574245	73140058	41074454	2.07	0.22	0.65
5451_B01	180334615	177219580	75892198	3.82	0.14	1.04
5451_B03	71912325	70139056	35967956	1.81	0.35	1.13
5451_B08	77117800	75457047	43713636	2.2	0.36	2.03
5451_B10	118816360	116515401	60239988	3.03	0.25	1.14
5451_BB01	216938844	214363672	106363042	5.35	0.52	2.42
5451_BB02	53124186	52327232	26499820	1.33	1.13	3.73
5451_BB03	7335702	7030932	3523378	0.18	1.29	7.15
5451_BB05	35077752	34421639	19920066	1	1.15	10.16
5451_BB09	36238615	35357007	19932590	1	1.13	4.9
5572_B01	83965168	82383229	50362810	2.53	0.19	0.64
5572_B02	128882309	127063459	59865078	3.01	0.16	1
5572_B03	115882789	113647483	61613206	3.1	0.16	0.71
5572_B04	2856573	2168406	1594554	0.08	1.61	2.45
5572_B07	85705913	84367321	45690302	2.3	0.23	1.22
5572_B11	61161200	59738920	37118170	1.87	0.31	0.9
5657_H01	25657283	25101420	11921314	0.6	0.68	3.02
5657_H03	5880200	5720351	3017254	0.15	1.13	6.72
5657_H04	24864136	24327796	14213818	0.72	0.45	1.71
5657_H05	22027769	21595765	11840810	0.6	0.62	1.71
5657_H06	10192697	9919621	6051886	0.3	0.7	1.92
5657_H07	45336054	44445932	24391442	1.23	0.37	2.21
5657_H09	71943377	70370867	32086632	1.62	0.32	1.39
5657_H10	34753607	33987763	16860592	0.85	0.43	1.37
5666_B03	153242063	149546264	60427164	3.04	0.22	0.91
5666_B04	87371176	84896731	36329390	1.83	0.37	1.1
5666_B05	69637696	67367733	31004644	1.56	0.44	1.36
5666_B08	86712383	84214869	34473856	1.74	0.41	1.45
5666_B10	5842792	3919955	2402648	0.12	1.68	3.71
5666_B11	55099110	52604820	27607340	1.39	0.63	1.17
5666_D01	101607669	100472709	61664014	3.1	0.47	1.34
5666_D02	432634493	165970672	97928756	4.93	0.39	4.91
5666_D03	35893944	35372492	21164790	1.07	0.86	2.11
5666_D04	90003314	89017540	53232492	2.68	0.58	1.78
5666_D05	33292223	32835714	19991310	1.01	1.07	2.1
5666_D06	53879622	53098851	32921072	1.66	0.67	1.51
5666_D07	142090332	139901862	82435360	4.15	0.46	1.2
5666_D08	101183524	100242268	49410458	2.49	0.58	1.53
5666_D09	157086542	155080290	92139296	4.64	0.42	1.6
5666_D10	117488747	115921485	69589510	3.5	0.48	1.32
5817_A01	1211079	1170309	716518	0.04	0.08	17.13
5817_A02	2114954	2066453	1353504	0.07	1.22	6.89
5817_A03	1492998	1447065	1000118	0.05	1	10.26
5817_A04	10445544	10292684	6490596	0.33	1.39	3.25
5817_A05	13078313	12719881	7034938	0.35	1.23	9.81
5817_A06	38210715	37765115	22894890	1.15	0.78	1.74
5817_A07	317891081	313323046	181485498	9.13	0.25	1.33
5817_A08	147833248	146493626	88977374	4.48	0.38	2.79
5817_A09	79803954	78825757	44540426	2.24	0.78	1.99
5817_A10	168986776	167013460	92152330	4.64	0.57	1.88
5817_B02	30266010	25853474	9275682	0.47	1.56	2.86
5817_B03	5367653	4088903	2324112	0.12	1.43	3.99
5817_B04	54656932	46839736	20402660	1.03	1.28	2.23
5817_B07	96534652	84959266	32187070	1.62	1.13	2.75
5817_B09	46203368	40689553	14498766	0.73	1.47	3.45
5817_B10	29930402	26303273	10440198	0.53	1.36	7.9
5823_B01	102246296	100815854	50763348	2.56	0.17	1.07
5823_B02	66892715	65822260	32760810	1.65	0.27	1.34
5823_B03	2562431	1839093	1360782	0.07	1.45	3.49
5823_B04	84324583	83068410	39958064	2.01	0.21	0.68
5823_B07	94618661	93306238	51638404	2.6	0.2	0.81
5823_B08	72660162	71768798	40746120	2.05	0.22	0.97
5823_B11	1316794	763727	365410	0.02	0.02	8.03
5823_E01	128872305	127492435	74639820	3.76	0.4	1.72
5823_E02	132110792	130791606	79782928	4.02	0.45	1.73
5823_E03	117880463	116110483	70990508	3.57	0.48	1.28
5823_E04	64173472	63418816	38454306	1.94	0.7	1.77
5823_E05	11381673	11125132	6991762	0.35	1.47	11.53
5823_E06	141480332	139620995	82107760	4.13	0.42	1.52
5823_E07	74414392	73723803	45346244	2.28	0.48	1.74
5823_E08	27021868	26577013	16174848	0.81	1.17	2.15
5823_E09	117926749	116313209	66548116	3.35	0.47	1.03
5823_E10	101357220	99487920	56397718	2.84	0.52	1.52
5943_B01	77771043	76397689	36349420	1.83	0.16	0.91
5943_B05	56054673	55161416	29534868	1.49	0.21	0.85
5943_B06	108510999	106998355	50026592	2.52	0.13	0.96
5943_B07	74454873	73415212	37559818	1.89	0.17	1.05
5943_B09	1775088	1442477	1056840	0.05	1.13	5.16
5943_B10	27699908	27033690	16604588	0.84	0.48	1.54
5943_B11	28524711	27648446	15868492	0.8	0.45	1.46
6195_B01	46842409	45919845	29056288	1.46	0.38	1.55
6195_B02	87566973	86256312	49972212	2.52	0.34	1.85
6195_B04	44300754	43420976	26350058	1.33	0.4	1.94
6195_B05	20252087	19978245	11493482	0.58	0.7	1.88
6195_B06	69690319	68571284	41587752	2.09	0.32	1.68
6195_B07	64177974	63089110	39306096	1.98	0.32	1.62
6195_B08	43420833	42580026	26557628	1.34	0.43	1.57
6195_B09	58183274	57285939	34773198	1.75	0.3	1.43
6195_B10	88424792	87152140	51962094	2.62	0.27	1.68
6489_B01	81522461	80705715	45834582	2.31	0.26	1.37
6489_B02	87966002	87093580	52654146	2.65	0.32	1.46
6489_B03	31039669	30456785	21671378	1.09	0.6	2.04
6489_B04	40269336	39601584	27764366	1.4	0.48	1.26
6489_B05	44376913	43756371	30208866	1.52	0.48	1.46
6489_B06	48384421	47734821	32048612	1.61	0.43	1.96
6489_B07	39131555	38571642	26262394	1.32	0.46	1.8
6489_B08	58750419	58004268	37647052	1.89	0.33	1.38
6489_B09	75844911	74970006	48220074	2.43	0.39	1.11
6489_B10	33556615	33025733	22757320	1.15	0.7	1.31
7014_B01	50927572	49801757	34482732	1.74	0.31	1.13
7014_B02	53042247	51952973	35860888	1.8	0.34	1.26
7014_B03	39030544	38076205	26302782	1.32	0.37	1.32
7014_B04	50101690	49009236	34142488	1.72	0.32	1.19
7014_B05	48648102	47664082	33149822	1.67	0.34	1.28
7014_B06	88147833	86581728	60066220	3.02	0.27	1.16
7014_B09	70363242	68652198	48920262	2.46	0.27	1.57
7014_B10	55642265	54447969	37744330	1.9	0.34	1.15
7014_B11	46511962	45402367	31282770	1.57	0.35	1.17
7014_B12	48242508	47225747	32848534	1.65	0.34	1.37
7038_B01	37314415	36625466	23248252	1.17	0.63	2.29
7038_B02	32970520	32277057	20479732	1.03	0.73	1.64
7038_B03	15775686	15039083	9445492	0.48	1.1	2.2
7038_B04	47584126	46753944	29561176	1.49	0.59	1.68
7038_B05	54078662	53298533	33505786	1.69	0.47	0.96
7038_B06	28399962	27759324	17388314	0.88	0.81	1.79
7038_B07	77007247	75940560	45159580	2.27	0.34	1.05
7038_B08	80185652	79050251	47700868	2.4	0.34	1.07
7038_B09	62220673	61333013	36690194	1.85	0.36	0.98
7038_B10	104468027	103224176	61195110	3.08	0.32	1.09
7918_B01	31777927	31145756	20557400	1.03	0.67	1.5
7918_B02	50799178	50010748	32831626	1.65	0.53	1.98
7918_B03	69891263	68763159	49860124	2.51	0.44	1.68
7918_B04	98016923	96696580	68454584	3.45	0.38	1.58
7918_B05	76065317	74954291	51880574	2.61	0.49	1.57
7918_B06	67914743	66939469	46838502	2.36	0.45	1.61
7918_B07	32272525	31691099	21406984	1.08	0.65	2.09
7918_B08	53748933	52863043	35218586	1.77	0.53	1.69
7918_B09	56136110	55330834	38496978	1.94	0.53	1.49
7918_B10	48403673	47588474	32918892	1.66	0.74	1.69
7932_B01	46374574	45573090	29720442	1.5	0.4	1.44
7932_B02	55404235	54379256	35716174	1.8	0.38	0.95
7932_B03	66687570	65647579	42677176	2.15	0.3	1.24
7932_B04	64303079	63162631	41032166	2.07	0.35	1.17
7932_B05	14350350	13738317	8951654	0.45	0.97	1.58
7932_B06	46822987	46081872	29606784	1.49	0.43	1.1
7932_B07	76811352	75743652	49583906	2.5	0.29	1.09
7932_B08	49961917	49178115	32318638	1.63	0.39	0.96
7932_B09	31631804	30974096	20326880	1.02	0.49	1.55
7932_B10	100196634	98888330	60421010	3.04	0.25	1.02
8408_B01	53945849	52759746	38259910	1.93	0.37	1.14
8408_B02	75369625	73932852	53310494	2.68	0.32	1.63
8408_B03	40294583	39212784	28407402	1.43	0.44	1.22
8408_B04	57778211	56535077	41008758	2.06	0.36	1.54
8408_B05	42431885	41282428	30302442	1.53	0.44	1.46
8408_B06	65902042	64514836	47178616	2.37	0.36	1.46
8408_B07	18258453	17537041	12788408	0.64	0.81	3.5
8408_B08	78231322	76376308	57091172	2.87	0.32	2.7
8408_B11	74517795	72436233	53090172	2.67	0.32	1.19
8408_B12	63810534	62516591	45175604	2.27	0.35	1.24
8414_B03	55399439	54747178	33853254	1.7	0.29	1.58
8414_B04	61932463	61255421	38772254	1.95	0.29	1.53
8414_B05	58528263	57859535	39779362	2	0.31	1.43
8414_B06	62219888	61444040	41283494	2.08	0.35	1.34
8414_B07	69410862	68641773	44824130	2.26	0.28	1.55
8414_B08	38323477	37817042	25195270	1.27	0.37	1.97
8414_B09	22825526	22547696	8909868	0.45	0.34	1.69
8414_B10	49486265	48870699	32255388	1.62	0.37	1.61
8414_B11	59495310	58699765	40207246	2.02	0.33	1.58
8414_B12	73225266	72371072	47690186	2.4	0.29	1.47
8684_B01	62770257	61490972	43480240	2.19	0.32	1.62
8684_B02	49067786	48033269	34121514	1.72	0.41	1.68
8684_B03	62457596	61031218	44181070	2.22	0.35	1.79
8684_B04	44080797	43170546	30438418	1.53	0.39	1.47
8684_B05	54554031	53646243	37400176	1.88	0.35	2.07
8684_B06	58803547	57754879	40548576	2.04	0.36	1.39
8684_B07	93497978	92058785	62909274	3.17	0.26	1.31
8684_B08	42135516	41197986	28737790	1.45	0.44	1.32
8684_B09	54087136	52984359	36560628	1.84	0.33	1.47
8684_B10	44640092	43705639	30988178	1.56	0.46	1.71
9027_B01	52483901	51567863	31841592	1.6	0.38	1.61
9027_B02	62509677	61461278	38370706	1.93	0.4	1.32
9027_B03	49159062	48202843	30365996	1.53	0.39	1.24
9027_B04	56665339	55636564	34849880	1.75	0.39	1.7
9027_B05	62515457	61552590	37858372	1.91	0.41	1.52
9027_B06	25734920	24951430	15587982	0.78	0.84	1.35
9027_B07	40732576	39919378	24871108	1.25	0.49	1.32
9027_B08	73482792	72238091	44603204	2.25	0.36	1.3
9027_B09	37755972	36976302	22901776	1.15	0.47	1.56
9027_B10	76741403	75630796	39541638	1.99	0.37	1.27
936_B01	12146052	10173072	5282792	0.27	1.14	2.96
936_B03	13015157	10815727	5742822	0.29	0.86	2.95
936_B04	5953273	4451461	2387766	0.12	1.47	6.86
936_B05	3724561	2634982	1413912	0.07	1.16	2.42
936_B06	17694358	15511955	8660630	0.44	0.88	1.94
936_B07	14840549	12495893	6593310	0.33	1.09	1.78
936_B08	4514282	3329572	1930926	0.1	1.46	2.64
936_B09	13625228	11777656	6320464	0.32	1.04	1.73
936_B10	12070022	8873995	4631174	0.23	1.37	2.69
936_B11	291927152	267454629	125829292	6.33	0.17	1.46
9459_AB15	109648456	106683353	68598726	3.45	0.49	1.76
9459_AB16	211513021	206142912	149207746	7.51	0.42	1.58
9459_AB17	11068719	8574128	4721364	0.24	1.94	2.29
9459_AB19	11414456	8547247	4546706	0.23	1.85	2.11
9459_AB20	18233566	16681097	11223822	0.56	1.9	2.9
9459_AB21	11919400	10096738	7250428	0.36	2	2.11
9459_AB22	151726242	148863484	97635486	4.91	0.44	1.48
9459_AB23	13133565	10599285	6195476	0.31	1.94	2.75
9893_B03	16610713	16290179	8156234	0.41	0.66	2.83
9893_B04	46011292	45342465	22291980	1.12	0.44	1.45
9893_B05	73619241	72715677	37618224	1.89	0.33	1.26
9893_B06	60348662	59437421	34598640	1.74	0.36	1.31
9893_B07	67741323	66912930	34326524	1.73	0.36	1.16
9893_B08	59182035	58299358	33775194	1.7	0.34	1.49
9893_B09	91964404	90650143	53837782	2.71	0.23	1
9893_B10	113332781	111800027	67418200	3.39	0.23	1.01
