# Supplementary material for: Diverse somatic genomic alterations in single neurons in chronic traumatic encephalopathy
Source: Science. Author manuscript; Available in PMC 2025 Nov 8. (PMC12594281; doi:10.1126/science.adu1351)
Supplement: Supplementary Table S2 [file NIHMS2118895-supplement-Supplementary_Table_S2.xlsx]

## Sheet: Sample Information
Case ID	Sex	Age (yrs)	Diagnosis	Number of Neurons (PTA)	Number of Neurons (META-CS)	Cause of Death	Football Playing Years
1278	M	0.4	Normal	3	3	SIDS
5817	M	0.6	Normal	3	16	Asphyxia
5871	M	2	Normal	3
4638	F	15.1	Normal	3	4	MVA/Chest Injuries
1465	M	17.5	Normal	4	7	Multiple Injuries
5559	F	19.8	Normal	3		Asphyxia
4643	F	42.2	Normal	3		HASCVD
5087	M	44.9	Normal	3	5	Heroine and Cocaine Intoxication
936	F	49.2	Normal	3	10	Liver Cirrhosis
301159	M	51	Normal	2	8
5451	M	57	Normal	3	9	Hypertensive Atherosclerotic Heart Disease
5666	M	65	Normal	3	16	Ruptured Aortic Aneurysm
190106	M	67	Normal	2	10
5943	M	69	Normal	3	7	Acute Coronary Artery Thrombosis
5572	F	70	Normal	3	6	HASCVD
5219	F	77	Normal	3	7	Cancer
5657	M	82.2	Normal	3	8	HASCVD
5823	F	82.7	Normal	3	17	Neck Injury
4976	F	104	Normal	3	13
9130	M	40	CTE (Stage III)	4		Suicide	21
7014	M	47	CTE (Stage III)	4	10	Suicide	15
6195	M	48	CTE (Stage III)	4	9	COVID-19	23
8408	M	49	CTE (Stage III)	4	10	Suicide	15
7932	M	60	CTE (Stage III)	4	10	Cancer	22
7918	M	68	CTE (Stage III)	4	10	Parkinson's Disease	15
8684	M	70	CTE (Stage III)	4	10	Congestive Heart Failure	20
9027	M	71	CTE (Stage IV)	4	10	Myocardial Infarction	27
6475	M	73	CTE (Stage III)	4		Myocardial Infarction	10
7038	M	73	CTE (Stage IV)	4	10	Parkinson's Disease	18
9459	M	73	CTE (Stage IV)	4	8	End-Stage Dementia	23
9478	M	74	CTE (Stage IV)	8		End-Stage Dementia	15
6489	M	75	CTE (Stage IV)	8	10	End-Stage Dementia	17
9893	M	79	CTE (Stage III)	4	8	End-Stage Dementia	15
8414	M	82	CTE (Stage III)	4	10	Myocardial Infarction	17
9316	M	35	RHI	4		Suicide	7
7702	M	62	RHI	4		Cerebrovascular disease	22
8592	M	62	RHI	4		Cancer	3
6974	M	73	RHI	4		Liver disease	8
1353	F	57	AD (Braak VI)	4		Complications of Disease
1647	F	59	AD (Braak VI)	5		Complications of Disease
2208	F	69	AD (Braak VI)	4		Complications of Disease
1456	M	81	AD (Braak VI)	4		Complications of Disease
2207	M	83	AD (Braak VI)	3		Complications of Disease
1995	F	89	AD (Braak V)	3		Complications of Disease
1828	F	91	AD (Braak VI)	4		Complications of Disease

## Sheet: Library and Sequencing (PTA)
Case ID	Cell ID	Library Preparation	Sequencing Platform	Sequencing Company	WGS Dataset Reference (if previously published)	Sequencing Batch
1278	1278BA9-A	KAPA HyperPlus	HiSeqX	Psomagen	Miller et al., 2022; Luquette et al. 2022	previously published
1278	1278BA9-B	KAPA HyperPlus	HiSeqX	Psomagen	Miller et al., 2022; Luquette et al. 2022	previously published
1278	1278BA9-C	KAPA HyperPlus	HiSeqX	Psomagen	Miller et al., 2022; Luquette et al. 2022	previously published
5817	5817PFC-A	KAPA HyperPlus	NovaSeq	Psomagen	Miller et al., 2022; Luquette et al. 2022	previously published
5817	5817PFC-B	KAPA HyperPlus	NovaSeq	Psomagen	Miller et al., 2022; Luquette et al. 2022	previously published
5817	5817PFC-C	KAPA HyperPlus	NovaSeq	Psomagen	Miller et al., 2022; Luquette et al. 2022	previously published
1465	1465BA9-A	KAPA HyperPlus	NovaSeq	Psomagen	Miller et al., 2022; Luquette et al. 2022	previously published
1465	1465BA9-B	KAPA HyperPlus	NovaSeq	Psomagen	Miller et al., 2022; Luquette et al. 2022	previously published
1465	1465BA9-C	KAPA HyperPlus	NovaSeq	Psomagen	Miller et al., 2022; Luquette et al. 2022	previously published
1465	1465BA9-D	KAPA HyperPlus	NovaSeq	Psomagen	Miller et al., 2022; Luquette et al. 2022	previously published
5559	5559PFC-A	KAPA HyperPlus	NovaSeq	Psomagen	Miller et al., 2022; Luquette et al. 2022	previously published
5559	5559PFC-B	KAPA HyperPlus	NovaSeq	Psomagen	Miller et al., 2022; Luquette et al. 2022	previously published
5559	5559PFC-C	KAPA HyperPlus	NovaSeq	Psomagen	Miller et al., 2022; Luquette et al. 2022	previously published
5087	5087PFC-A	KAPA HyperPlus	NovaSeq	Psomagen	Miller et al., 2022; Luquette et al. 2022	previously published
5087	5087PFC-B	KAPA HyperPlus	NovaSeq	Psomagen	Miller et al., 2022; Luquette et al. 2022	previously published
5087	5087PFC-C	KAPA HyperPlus	NovaSeq	Psomagen	Miller et al., 2022; Luquette et al. 2022	previously published
936	936PFC-A	KAPA HyperPlus	NovaSeq	Psomagen	Miller et al., 2022; Luquette et al. 2022	previously published
936	936PFC-B	KAPA HyperPlus	NovaSeq	Psomagen	Miller et al., 2022; Luquette et al. 2022	previously published
936	936PFC-C	KAPA HyperPlus	NovaSeq	Psomagen	Miller et al., 2022; Luquette et al. 2022	previously published
5451	UMB5451_B2	KAPA HyperPlus	NovaSeq	Psomagen	Miller et al., 2022; Luquette et al. 2022	previously published
5451	UMB5451_B3	KAPA HyperPlus	NovaSeq	Psomagen	Miller et al., 2022; Luquette et al. 2022	previously published
5451	UMB5451_B5	KAPA HyperPlus	NovaSeq	Psomagen	Miller et al., 2022; Luquette et al. 2022	previously published
5666	UMB5666_F1	KAPA HyperPlus	NovaSeq	Psomagen	Miller et al., 2022; Luquette et al. 2022	previously published
5666	UMB5666_F2	KAPA HyperPlus	NovaSeq	Psomagen	Miller et al., 2022; Luquette et al. 2022	previously published
5666	UMB5666_F5	KAPA HyperPlus	NovaSeq	Psomagen	Miller et al., 2022; Luquette et al. 2022	previously published
5943	UMB5943_C2	KAPA HyperPlus	NovaSeq	Psomagen	Miller et al., 2022; Luquette et al. 2022	previously published
5943	UMB5943_C4	KAPA HyperPlus	NovaSeq	Psomagen	Miller et al., 2022; Luquette et al. 2022	previously published
5943	UMB5943_C5	KAPA HyperPlus	NovaSeq	Psomagen	Miller et al., 2022; Luquette et al. 2022	previously published
5572	UMB5572_D2	KAPA HyperPlus	NovaSeq	Psomagen	Miller et al., 2022; Luquette et al. 2022	previously published
5572	UMB5572_D3	KAPA HyperPlus	NovaSeq	Psomagen	Miller et al., 2022; Luquette et al. 2022	previously published
5572	UMB5572_D4	KAPA HyperPlus	NovaSeq	Psomagen	Miller et al., 2022; Luquette et al. 2022	previously published
5657	5657PFC-A	KAPA HyperPlus	NovaSeq	Psomagen	Miller et al., 2022; Luquette et al. 2022	previously published
5657	5657PFC-B	KAPA HyperPlus	NovaSeq	Psomagen	Miller et al., 2022; Luquette et al. 2022	previously published
5657	5657PFC-C	KAPA HyperPlus	NovaSeq	Psomagen	Miller et al., 2022; Luquette et al. 2022	previously published
5823	5823PFC-A	KAPA HyperPlus	NovaSeq	Psomagen	Miller et al., 2022; Luquette et al. 2022	previously published
5823	5823PFC-B	KAPA HyperPlus	NovaSeq	Psomagen	Miller et al., 2022; Luquette et al. 2022	previously published
5823	5823PFC-C	KAPA HyperPlus	NovaSeq	Psomagen	Miller et al., 2022; Luquette et al. 2022	previously published
4976	UMB4976_E1	KAPA HyperPlus	NovaSeq	Psomagen	Miller et al., 2022; Luquette et al. 2022	previously published
4976	UMB4976_E2	KAPA HyperPlus	NovaSeq	Psomagen	Miller et al., 2022; Luquette et al. 2022	previously published
4976	UMB4976_E3	KAPA HyperPlus	NovaSeq	Psomagen	Miller et al., 2022; Luquette et al. 2022	previously published
4638	4638-Neuron-4	KAPA HyperPlus	NovaSeq	Psomagen	Luquette et al. 2022	previously published
4638	4638-Neuron-5	KAPA HyperPlus	NovaSeq	Psomagen	Luquette et al. 2022	previously published
4638	4638-Neuron-6	KAPA HyperPlus	NovaSeq	Psomagen	Luquette et al. 2022	previously published
4643	4643-Neuron-3	KAPA HyperPlus	NovaSeq	Psomagen	Luquette et al. 2022	previously published
4643	4643-Neuron-4	KAPA HyperPlus	NovaSeq	Psomagen	Luquette et al. 2022	previously published
4643	4643-Neuron-6	KAPA HyperPlus	NovaSeq	Psomagen	Luquette et al. 2022	previously published
5219	5219-Neuron-2	KAPA HyperPlus	NovaSeq	Psomagen	Luquette et al. 2022	previously published
5219	5219-Neuron-4	KAPA HyperPlus	NovaSeq	Psomagen	Luquette et al. 2022	previously published
5219	5219-Neuron-5	KAPA HyperPlus	NovaSeq	Psomagen	Luquette et al. 2022	previously published
5871	5871-Neuron-4	KAPA HyperPlus	NovaSeq	Psomagen	Luquette et al. 2022	previously published
5871	5871-Neuron-5	KAPA HyperPlus	NovaSeq	Psomagen	Luquette et al. 2022	previously published
5871	5871-Neuron-6	KAPA HyperPlus	NovaSeq	Psomagen	Luquette et al. 2022	previously published
190106	190106_C1	KAPA HyperPlus	NovaSeq	Psomagen		batch 2022-03-30
190106	190106_C2	KAPA HyperPlus	NovaSeq	Psomagen		batch 2022-03-30
301159	301159_D1	KAPA HyperPlus	NovaSeq	Psomagen		batch 2022-03-30
301159	301159_D3	KAPA HyperPlus	NovaSeq	Psomagen		batch 2022-03-30
6195	6195_A2	KAPA HyperPlus	NovaSeq	Psomagen		batch 2022-10-26
6195	6195_A4	KAPA HyperPlus	NovaSeq	Psomagen		batch 2022-10-26
6195	6195_A5	KAPA HyperPlus	NovaSeq	Psomagen		batch 2022-10-26
6195	6195_A6	KAPA HyperPlus	NovaSeq	Psomagen		batch 2022-10-26
6475	6475_D2	KAPA HyperPlus	NovaSeq	Psomagen		batch 2021-03-04
6475	6475_D4	KAPA HyperPlus	NovaSeq	Psomagen		batch 2021-03-04
6475	6475_E1	KAPA HyperPlus	NovaSeq	Psomagen		batch 2021-03-04
6475	6475_E2	KAPA HyperPlus	NovaSeq	Psomagen		batch 2021-03-04
6489	6489_B2	KAPA HyperPlus	NovaSeq	Psomagen		batch 2022-10-26
6489	6489_B3	KAPA HyperPlus	NovaSeq	Psomagen		batch 2022-10-26
6489	6489_B4	KAPA HyperPlus	NovaSeq	Psomagen		batch 2022-10-26
6489	6489_B8	KAPA HyperPlus	NovaSeq	Psomagen		batch 2022-10-26
6489	6489_E1	KAPA HyperPlus	NovaSeq	Psomagen		batch 2022-10-26
6489	6489_E2	KAPA HyperPlus	NovaSeq	Psomagen		batch 2022-10-26
6489	6489_E3	KAPA HyperPlus	NovaSeq	Psomagen		batch 2022-10-26
6489	6489_E6	KAPA HyperPlus	NovaSeq	Psomagen		batch 2022-10-26
7014	7014_E1	KAPA HyperPlus	NovaSeq	Psomagen		batch 2022-10-26
7014	7014_E4	KAPA HyperPlus	NovaSeq	Psomagen		batch 2022-10-26
7014	7014_E5	KAPA HyperPlus	NovaSeq	Psomagen		batch 2022-10-26
7014	7014_E6	KAPA HyperPlus	NovaSeq	Psomagen		batch 2022-10-26
7038	7038_E2	KAPA HyperPlus	NovaSeq	Psomagen		batch 2022-10-26
7038	7038_E4	KAPA HyperPlus	NovaSeq	Psomagen		batch 2022-10-26
7038	7038_E5	KAPA HyperPlus	NovaSeq	Psomagen		batch 2022-10-26
7038	7038_E6	KAPA HyperPlus	NovaSeq	Psomagen		batch 2022-10-26
7918	7918_A1	KAPA HyperPlus	NovaSeq	Psomagen		batch 2022-10-26
7918	7918_A2	KAPA HyperPlus	NovaSeq	Psomagen		batch 2022-10-26
7918	7918_A5	KAPA HyperPlus	NovaSeq	Psomagen		batch 2022-10-26
7918	7918_A6	KAPA HyperPlus	NovaSeq	Psomagen		batch 2022-10-26
7932	7932_C2	KAPA HyperPlus	NovaSeq	Psomagen		batch 2022-10-26
7932	7932_C4	KAPA HyperPlus	NovaSeq	Psomagen		batch 2022-10-26
7932	7932_C5	KAPA HyperPlus	NovaSeq	Psomagen		batch 2022-10-26
7932	7932_C6	KAPA HyperPlus	NovaSeq	Psomagen		batch 2022-10-26
8408	8408_G1	KAPA HyperPlus	NovaSeq	Psomagen		batch 2022-10-26
8408	8408_G3	KAPA HyperPlus	NovaSeq	Psomagen		batch 2022-10-26
8408	8408_G5	KAPA HyperPlus	NovaSeq	Psomagen		batch 2022-10-26
8408	8408_G6	KAPA HyperPlus	NovaSeq	Psomagen		batch 2022-10-26
8414	8414_D1	KAPA HyperPlus	NovaSeq	Psomagen		batch 2022-10-26
8414	8414_D4	KAPA HyperPlus	NovaSeq	Psomagen		batch 2022-10-26
8414	8414_D5	KAPA HyperPlus	NovaSeq	Psomagen		batch 2022-10-26
8414	8414_D6	KAPA HyperPlus	NovaSeq	Psomagen		batch 2022-10-26
8684	8684_F2	KAPA HyperPlus	NovaSeq	Psomagen		batch 2022-10-26
8684	8684_F4	KAPA HyperPlus	NovaSeq	Psomagen		batch 2022-10-26
8684	8684_F5	KAPA HyperPlus	NovaSeq	Psomagen		batch 2022-10-26
8684	8684_F6	KAPA HyperPlus	NovaSeq	Psomagen		batch 2022-10-26
9027	9027_D2	KAPA HyperPlus	NovaSeq	Psomagen		batch 2022-10-26
9027	9027_D3	KAPA HyperPlus	NovaSeq	Psomagen		batch 2022-10-26
9027	9027_D4	KAPA HyperPlus	NovaSeq	Psomagen		batch 2022-10-26
9027	9027_D5	KAPA HyperPlus	NovaSeq	Psomagen		batch 2022-10-26
9130	9130_D3	KAPA HyperPlus	NovaSeq	Psomagen		batch 2021-03-04
9130	9130_D4	KAPA HyperPlus	NovaSeq	Psomagen		batch 2021-03-04
9130	9130_E1	KAPA HyperPlus	NovaSeq	Psomagen		batch 2021-03-04
9130	9130_E5	KAPA HyperPlus	NovaSeq	Psomagen		batch 2021-03-04
9459	9459_H1	KAPA HyperPlus	NovaSeq	Psomagen		batch 2022-10-26
9459	9459_H3	KAPA HyperPlus	NovaSeq	Psomagen		batch 2022-10-26
9459	9459_H4	KAPA HyperPlus	NovaSeq	Psomagen		batch 2022-10-26
9459	9459_H6	KAPA HyperPlus	NovaSeq	Psomagen		batch 2022-10-26
9478	9478_A2	KAPA HyperPlus	NovaSeq	Psomagen		batch 2021-03-04
9478	9478_A6	KAPA HyperPlus	NovaSeq	Psomagen		batch 2021-03-04
9478	9478_B2	KAPA HyperPlus	NovaSeq	Psomagen		batch 2021-03-04
9478	9478_B3	KAPA HyperPlus	NovaSeq	Psomagen		batch 2021-03-04
9478	9478_C1	KAPA HyperPlus	NovaSeq	Psomagen		batch 2021-03-04
9478	9478_C3	KAPA HyperPlus	NovaSeq	Psomagen		batch 2021-03-04
9478	9478_C4	KAPA HyperPlus	NovaSeq	Psomagen		batch 2021-03-04
9478	9478_C6	KAPA HyperPlus	NovaSeq	Psomagen		batch 2021-03-04
9893	9893_C1	KAPA HyperPlus	NovaSeq	Psomagen		batch 2022-10-26
9893	9893_C4	KAPA HyperPlus	NovaSeq	Psomagen		batch 2022-10-26
9893	9893_C5	KAPA HyperPlus	NovaSeq	Psomagen		batch 2022-10-26
9893	9893_C6	KAPA HyperPlus	NovaSeq	Psomagen		batch 2022-10-26
6974	T6974_A4	KAPA HyperPlus	NovaSeq	Psomagen		batch 2022-03-30
6974	T6974_A6	KAPA HyperPlus	NovaSeq	Psomagen		batch 2022-03-30
6974	T6974_B3	KAPA HyperPlus	NovaSeq	Psomagen		batch 2022-03-30
6974	T6974_B4	KAPA HyperPlus	NovaSeq	Psomagen		batch 2022-03-30
7702	T7702_A2	KAPA HyperPlus	NovaSeq	Psomagen		batch 2022-03-30
7702	T7702_A3	KAPA HyperPlus	NovaSeq	Psomagen		batch 2022-03-30
7702	T7702_B1	KAPA HyperPlus	NovaSeq	Psomagen		batch 2022-03-30
7702	T7702_B4	KAPA HyperPlus	NovaSeq	Psomagen		batch 2022-03-30
8592	T8592_C2	KAPA HyperPlus	NovaSeq	Psomagen		batch 2022-03-30
8592	T8592_C6	KAPA HyperPlus	NovaSeq	Psomagen		batch 2022-03-30
8592	T8592_D1	KAPA HyperPlus	NovaSeq	Psomagen		batch 2022-03-30
8592	T8592_D3	KAPA HyperPlus	NovaSeq	Psomagen		batch 2022-03-30
9316	T9316_C1	KAPA HyperPlus	NovaSeq	Psomagen		batch 2022-03-30
9316	T9316_C2	KAPA HyperPlus	NovaSeq	Psomagen		batch 2022-03-30
9316	T9316_D2	KAPA HyperPlus	NovaSeq	Psomagen		batch 2022-03-30
9316	T9316_D3	KAPA HyperPlus	NovaSeq	Psomagen		batch 2022-03-30
1353	1353P_200925A1	KAPA HyperPlus	NovaSeq	Psomagen	Miller et al., 2022	previously published
1353	1353P_200925E1	KAPA HyperPlus	NovaSeq	Psomagen	Miller et al., 2022	previously published
1353	1353P_200925E2	KAPA HyperPlus	NovaSeq	Psomagen	Miller et al., 2022	previously published
1353	1353P_200925E3	KAPA HyperPlus	NovaSeq	Psomagen	Miller et al., 2022	previously published
1647	1647P_201001A5	KAPA HyperPlus	NovaSeq	Psomagen	Miller et al., 2022	previously published
1647	1647P_201001A6	KAPA HyperPlus	NovaSeq	Psomagen	Miller et al., 2022	previously published
1647	ALZ1647BA9-A	KAPA HyperPlus	HiSeqX	Psomagen	Miller et al., 2022	previously published
1647	ALZ1647BA9-B	KAPA HyperPlus	HiSeqX	Psomagen	Miller et al., 2022	previously published
1647	ALZ1647BA9-D	KAPA HyperPlus	HiSeqX	Psomagen	Miller et al., 2022	previously published
2208	2208P_201001C2	KAPA HyperPlus	NovaSeq	Psomagen	Miller et al., 2022	previously published
2208	2208P_201001C3	KAPA HyperPlus	NovaSeq	Psomagen	Miller et al., 2022	previously published
2208	2208P_201001C4	KAPA HyperPlus	NovaSeq	Psomagen	Miller et al., 2022	previously published
2208	2208P_201001C6	KAPA HyperPlus	NovaSeq	Psomagen	Miller et al., 2022	previously published
1456	ALZ1456BA9-A	KAPA HyperPlus	HiSeqX	Psomagen	Miller et al., 2022	previously published
1456	ALZ1456BA9-B	KAPA HyperPlus	HiSeqX	Psomagen	Miller et al., 2022	previously published
1456	ALZ1456BA9-C	KAPA HyperPlus	HiSeqX	Psomagen	Miller et al., 2022	previously published
1456	ALZ1456BA9-D	KAPA HyperPlus	HiSeqX	Psomagen	Miller et al., 2022	previously published
2207	MA2207_A2	KAPA HyperPlus	NovaSeq	Psomagen	Miller et al., 2022	previously published
2207	MA2207_A3	KAPA HyperPlus	NovaSeq	Psomagen	Miller et al., 2022	previously published
2207	MA2207_A5	KAPA HyperPlus	NovaSeq	Psomagen	Miller et al., 2022	previously published
1995	1995P_201001E1	KAPA HyperPlus	NovaSeq	Psomagen	Miller et al., 2022	previously published
1995	1995P_201001E3	KAPA HyperPlus	NovaSeq	Psomagen	Miller et al., 2022	previously published
1995	1995P_201001E6	KAPA HyperPlus	NovaSeq	Psomagen	Miller et al., 2022	previously published
1828	1828P_201001G1	KAPA HyperPlus	NovaSeq	Psomagen	Miller et al., 2022	previously published
1828	1828P_201001G2	KAPA HyperPlus	NovaSeq	Psomagen	Miller et al., 2022	previously published
1828	1828P_201001G6	KAPA HyperPlus	NovaSeq	Psomagen	Miller et al., 2022	previously published
1828	1828P_201001H1	KAPA HyperPlus	NovaSeq	Psomagen	Miller et al., 2022	previously published

## Sheet: Library and sequencing (META-CS
Case ID	Cell ID	Library Preparation	Sequencing Platform	Sequencing Company	Sequencing Batch
1278	1278_G03	Custom, see methods	NovaSeqX	Psomagen	batch 2024-10-21kb
1278	1278_G04	Custom, see methods	NovaSeqX	Psomagen	batch 2024-10-21kb
1278	1278_G07	Custom, see methods	NovaSeqX	Psomagen	batch 2024-10-21kb
1465	1465_B03	Custom, see methods	HiSeqX	Psomagen	batch 2023-02-10sn
1465	1465_B04	Custom, see methods	HiSeqX	Psomagen	batch 2023-02-10sn
1465	1465_B05	Custom, see methods	HiSeqX	Psomagen	batch 2023-02-10sn
1465	1465_B07	Custom, see methods	HiSeqX	Psomagen	batch 2023-02-10sn
1465	1465_B08	Custom, see methods	HiSeqX	Psomagen	batch 2023-02-10sn
1465	1465_B10	Custom, see methods	HiSeqX	Psomagen	batch 2023-02-10sn
1465	1465_B12	Custom, see methods	HiSeqX	Psomagen	batch 2023-02-10sn
190106	190106_B01	Custom, see methods	HiSeqX	Psomagen	batch 2022-06-22sn
190106	190106_B02	Custom, see methods	HiSeqX	Psomagen	batch 2022-06-22sn
190106	190106_B03	Custom, see methods	HiSeqX	Psomagen	batch 2022-06-22sn
190106	190106_B04	Custom, see methods	HiSeqX	Psomagen	batch 2022-06-22sn
190106	190106_B05	Custom, see methods	HiSeqX	Psomagen	batch 2022-06-22sn
190106	190106_B06	Custom, see methods	HiSeqX	Psomagen	batch 2022-06-22sn
190106	190106_B07	Custom, see methods	HiSeqX	Psomagen	batch 2022-06-22sn
190106	190106_B08	Custom, see methods	HiSeqX	Psomagen	batch 2022-06-22sn
190106	190106_B09	Custom, see methods	HiSeqX	Psomagen	batch 2022-06-22sn
190106	190106_B10	Custom, see methods	HiSeqX	Psomagen	batch 2022-06-22sn
301159	301159_B01	Custom, see methods	HiSeqX	Psomagen	batch 2022-06-28sn
301159	301159_B02	Custom, see methods	HiSeqX	Psomagen	batch 2022-06-28sn
301159	301159_B03	Custom, see methods	HiSeqX	Psomagen	batch 2022-06-28sn
301159	301159_B04	Custom, see methods	HiSeqX	Psomagen	batch 2022-06-28sn
301159	301159_B05	Custom, see methods	HiSeqX	Psomagen	batch 2022-06-28sn
301159	301159_B06	Custom, see methods	HiSeqX	Psomagen	batch 2022-06-28sn
301159	301159_B07	Custom, see methods	HiSeqX	Psomagen	batch 2022-06-28sn
301159	301159_B08	Custom, see methods	HiSeqX	Psomagen	batch 2022-06-28sn
4638	4638_B01	Custom, see methods	HiSeqX	Psomagen	batch 2023-02-10sn
4638	4638_B05	Custom, see methods	HiSeqX	Psomagen	batch 2023-02-10sn
4638	4638_B06	Custom, see methods	HiSeqX	Psomagen	batch 2023-02-10sn
4638	4638_B07	Custom, see methods	HiSeqX	Psomagen	batch 2023-02-10sn
4976	4976_B01	Custom, see methods	HiSeqX	Psomagen	batch 2023-02-10sn
4976	4976_B02	Custom, see methods	HiSeqX	Psomagen	batch 2023-02-10sn
4976	4976_B03	Custom, see methods	HiSeqX	Psomagen	batch 2023-02-10sn
4976	4976_B07	Custom, see methods	HiSeqX	Psomagen	batch 2023-02-10sn
4976	4976_B10	Custom, see methods	HiSeqX	Psomagen	batch 2023-02-10sn
4976	4976_F01	Custom, see methods	NovaSeqX	Psomagen	batch 2024-09-10kb
4976	4976_F02	Custom, see methods	NovaSeqX	Psomagen	batch 2024-09-10kb
4976	4976_F03	Custom, see methods	NovaSeqX	Psomagen	batch 2024-09-10kb
4976	4976_F04	Custom, see methods	NovaSeqX	Psomagen	batch 2024-09-10kb
4976	4976_F05	Custom, see methods	NovaSeqX	Psomagen	batch 2024-09-10kb
4976	4976_F07	Custom, see methods	NovaSeqX	Psomagen	batch 2024-09-10kb
4976	4976_F08	Custom, see methods	NovaSeqX	Psomagen	batch 2024-09-10kb
4976	4976_F10	Custom, see methods	NovaSeqX	Psomagen	batch 2024-09-10kb
5087	5087_B01	Custom, see methods	HiSeqX	Psomagen	batch 2023-02-10sn
5087	5087_B02	Custom, see methods	HiSeqX	Psomagen	batch 2023-02-10sn
5087	5087_B06	Custom, see methods	HiSeqX	Psomagen	batch 2023-02-10sn
5087	5087_B08	Custom, see methods	HiSeqX	Psomagen	batch 2023-02-10sn
5087	5087_B09	Custom, see methods	HiSeqX	Psomagen	batch 2023-02-10sn
5219	5219_B01	Custom, see methods	HiSeqX	Psomagen	batch 2023-02-10sn
5219	5219_B03	Custom, see methods	HiSeqX	Psomagen	batch 2023-02-10sn
5219	5219_B04	Custom, see methods	HiSeqX	Psomagen	batch 2023-02-10sn
5219	5219_B09	Custom, see methods	HiSeqX	Psomagen	batch 2023-02-10sn
5219	5219_B10	Custom, see methods	HiSeqX	Psomagen	batch 2023-02-10sn
5219	5219_B11	Custom, see methods	HiSeqX	Psomagen	batch 2023-02-10sn
5219	5219_B12	Custom, see methods	HiSeqX	Psomagen	batch 2023-02-10sn
5451	5451_B01	Custom, see methods	HiSeqX	Psomagen	batch 2023-02-10sn
5451	5451_B03	Custom, see methods	HiSeqX	Psomagen	batch 2023-02-10sn
5451	5451_B08	Custom, see methods	HiSeqX	Psomagen	batch 2023-02-10sn
5451	5451_B10	Custom, see methods	HiSeqX	Psomagen	batch 2023-02-10sn
5451	5451_BB01	Custom, see methods	NovaSeqX	Psomagen	batch 2024-09-10kb
5451	5451_BB02	Custom, see methods	NovaSeqX	Psomagen	batch 2024-09-10kb
5451	5451_BB03	Custom, see methods	NovaSeqX	Psomagen	batch 2024-09-10kb
5451	5451_BB05	Custom, see methods	NovaSeqX	Psomagen	batch 2024-09-10kb
5451	5451_BB09	Custom, see methods	NovaSeqX	Psomagen	batch 2024-09-10kb
5572	5572_B01	Custom, see methods	HiSeqX	Psomagen	batch 2023-02-10sn
5572	5572_B02	Custom, see methods	HiSeqX	Psomagen	batch 2023-02-10sn
5572	5572_B03	Custom, see methods	HiSeqX	Psomagen	batch 2023-02-10sn
5572	5572_B04	Custom, see methods	HiSeqX	Psomagen	batch 2023-02-10sn
5572	5572_B07	Custom, see methods	HiSeqX	Psomagen	batch 2023-02-10sn
5572	5572_B11	Custom, see methods	HiSeqX	Psomagen	batch 2023-02-10sn
5657	5657_H01	Custom, see methods	NovaSeqX	Psomagen	batch 2024-10-21kb
5657	5657_H03	Custom, see methods	NovaSeqX	Psomagen	batch 2024-10-21kb
5657	5657_H04	Custom, see methods	NovaSeqX	Psomagen	batch 2024-10-21kb
5657	5657_H05	Custom, see methods	NovaSeqX	Psomagen	batch 2024-10-21kb
5657	5657_H06	Custom, see methods	NovaSeqX	Psomagen	batch 2024-10-21kb
5657	5657_H07	Custom, see methods	NovaSeqX	Psomagen	batch 2024-10-21kb
5657	5657_H09	Custom, see methods	NovaSeqX	Psomagen	batch 2024-10-21kb
5657	5657_H10	Custom, see methods	NovaSeqX	Psomagen	batch 2024-10-21kb
5666	5666_B03	Custom, see methods	HiSeqX	Psomagen	batch 2023-02-10sn
5666	5666_B04	Custom, see methods	HiSeqX	Psomagen	batch 2023-02-10sn
5666	5666_B05	Custom, see methods	HiSeqX	Psomagen	batch 2023-02-10sn
5666	5666_B08	Custom, see methods	HiSeqX	Psomagen	batch 2023-02-10sn
5666	5666_B10	Custom, see methods	HiSeqX	Psomagen	batch 2023-02-10sn
5666	5666_B11	Custom, see methods	HiSeqX	Psomagen	batch 2023-02-10sn
5666	5666_D01	Custom, see methods	NovaSeqX	Psomagen	batch 2024-09-10kb
5666	5666_D02	Custom, see methods	NovaSeqX	Psomagen	batch 2024-09-10kb
5666	5666_D03	Custom, see methods	NovaSeqX	Psomagen	batch 2024-09-10kb
5666	5666_D04	Custom, see methods	NovaSeqX	Psomagen	batch 2024-09-10kb
5666	5666_D05	Custom, see methods	NovaSeqX	Psomagen	batch 2024-09-10kb
5666	5666_D06	Custom, see methods	NovaSeqX	Psomagen	batch 2024-09-10kb
5666	5666_D07	Custom, see methods	NovaSeqX	Psomagen	batch 2024-09-10kb
5666	5666_D08	Custom, see methods	NovaSeqX	Psomagen	batch 2024-09-10kb
5666	5666_D09	Custom, see methods	NovaSeqX	Psomagen	batch 2024-09-10kb
5666	5666_D10	Custom, see methods	NovaSeqX	Psomagen	batch 2024-09-10kb
5817	5817_B02	Custom, see methods	HiSeqX	Psomagen	batch 2023-02-10sn
5817	5817_B03	Custom, see methods	HiSeqX	Psomagen	batch 2023-02-10sn
5817	5817_B04	Custom, see methods	HiSeqX	Psomagen	batch 2023-02-10sn
5817	5817_B07	Custom, see methods	HiSeqX	Psomagen	batch 2023-02-10sn
5817	5817_B09	Custom, see methods	HiSeqX	Psomagen	batch 2023-02-10sn
5817	5817_B10	Custom, see methods	HiSeqX	Psomagen	batch 2023-02-10sn
5817	5817_A01	Custom, see methods	NovaSeqX	Psomagen	batch 2024-09-10kb
5817	5817_A02	Custom, see methods	NovaSeqX	Psomagen	batch 2024-09-10kb
5817	5817_A03	Custom, see methods	NovaSeqX	Psomagen	batch 2024-09-10kb
5817	5817_A04	Custom, see methods	NovaSeqX	Psomagen	batch 2024-09-10kb
5817	5817_A05	Custom, see methods	NovaSeqX	Psomagen	batch 2024-09-10kb
5817	5817_A06	Custom, see methods	NovaSeqX	Psomagen	batch 2024-09-10kb
5817	5817_A07	Custom, see methods	NovaSeqX	Psomagen	batch 2024-09-10kb
5817	5817_A08	Custom, see methods	NovaSeqX	Psomagen	batch 2024-09-10kb
5817	5817_A09	Custom, see methods	NovaSeqX	Psomagen	batch 2024-09-10kb
5817	5817_A10	Custom, see methods	NovaSeqX	Psomagen	batch 2024-09-10kb
5823	5823_B01	Custom, see methods	HiSeqX	Psomagen	batch 2023-02-10sn
5823	5823_B02	Custom, see methods	HiSeqX	Psomagen	batch 2023-02-10sn
5823	5823_B03	Custom, see methods	HiSeqX	Psomagen	batch 2023-02-10sn
5823	5823_B04	Custom, see methods	HiSeqX	Psomagen	batch 2023-02-10sn
5823	5823_B07	Custom, see methods	HiSeqX	Psomagen	batch 2023-02-10sn
5823	5823_B08	Custom, see methods	HiSeqX	Psomagen	batch 2023-02-10sn
5823	5823_B11	Custom, see methods	HiSeqX	Psomagen	batch 2023-02-10sn
5823	5823_E01	Custom, see methods	NovaSeqX	Psomagen	batch 2024-09-10kb
5823	5823_E02	Custom, see methods	NovaSeqX	Psomagen	batch 2024-09-10kb
5823	5823_E03	Custom, see methods	NovaSeqX	Psomagen	batch 2024-09-10kb
5823	5823_E04	Custom, see methods	NovaSeqX	Psomagen	batch 2024-09-10kb
5823	5823_E05	Custom, see methods	NovaSeqX	Psomagen	batch 2024-09-10kb
5823	5823_E06	Custom, see methods	NovaSeqX	Psomagen	batch 2024-09-10kb
5823	5823_E07	Custom, see methods	NovaSeqX	Psomagen	batch 2024-09-10kb
5823	5823_E08	Custom, see methods	NovaSeqX	Psomagen	batch 2024-09-10kb
5823	5823_E09	Custom, see methods	NovaSeqX	Psomagen	batch 2024-09-10kb
5823	5823_E10	Custom, see methods	NovaSeqX	Psomagen	batch 2024-09-10kb
5943	5943_B01	Custom, see methods	HiSeqX	Psomagen	batch 2023-02-10sn
5943	5943_B05	Custom, see methods	HiSeqX	Psomagen	batch 2023-02-10sn
5943	5943_B06	Custom, see methods	HiSeqX	Psomagen	batch 2023-02-10sn
5943	5943_B07	Custom, see methods	HiSeqX	Psomagen	batch 2023-02-10sn
5943	5943_B09	Custom, see methods	HiSeqX	Psomagen	batch 2023-02-10sn
5943	5943_B10	Custom, see methods	HiSeqX	Psomagen	batch 2023-02-10sn
5943	5943_B11	Custom, see methods	HiSeqX	Psomagen	batch 2023-02-10sn
6195	6195_B01	Custom, see methods	HiSeqX	Psomagen	batch 2022-08-29sn
6195	6195_B02	Custom, see methods	HiSeqX	Psomagen	batch 2022-08-29sn
6195	6195_B04	Custom, see methods	HiSeqX	Psomagen	batch 2022-08-29sn
6195	6195_B05	Custom, see methods	HiSeqX	Psomagen	batch 2022-08-29sn
6195	6195_B06	Custom, see methods	HiSeqX	Psomagen	batch 2022-08-29sn
6195	6195_B07	Custom, see methods	HiSeqX	Psomagen	batch 2022-08-29sn
6195	6195_B08	Custom, see methods	HiSeqX	Psomagen	batch 2022-08-29sn
6195	6195_B09	Custom, see methods	HiSeqX	Psomagen	batch 2022-08-29sn
6195	6195_B10	Custom, see methods	HiSeqX	Psomagen	batch 2022-08-29sn
6489	6489_B01	Custom, see methods	HiSeqX	Psomagen	batch 2022-08-29sn
6489	6489_B02	Custom, see methods	HiSeqX	Psomagen	batch 2022-08-29sn
6489	6489_B03	Custom, see methods	HiSeqX	Psomagen	batch 2022-08-29sn
6489	6489_B04	Custom, see methods	HiSeqX	Psomagen	batch 2022-08-29sn
6489	6489_B05	Custom, see methods	HiSeqX	Psomagen	batch 2022-08-29sn
6489	6489_B06	Custom, see methods	HiSeqX	Psomagen	batch 2022-08-29sn
6489	6489_B07	Custom, see methods	HiSeqX	Psomagen	batch 2022-08-29sn
6489	6489_B08	Custom, see methods	HiSeqX	Psomagen	batch 2022-08-29sn
6489	6489_B09	Custom, see methods	HiSeqX	Psomagen	batch 2022-08-29sn
6489	6489_B10	Custom, see methods	HiSeqX	Psomagen	batch 2022-08-29sn
7014	7014_B01	Custom, see methods	HiSeqX	Psomagen	batch 2022-08-29sn
7014	7014_B02	Custom, see methods	HiSeqX	Psomagen	batch 2022-08-29sn
7014	7014_B03	Custom, see methods	HiSeqX	Psomagen	batch 2022-08-29sn
7014	7014_B04	Custom, see methods	HiSeqX	Psomagen	batch 2022-08-29sn
7014	7014_B05	Custom, see methods	HiSeqX	Psomagen	batch 2022-08-29sn
7014	7014_B06	Custom, see methods	HiSeqX	Psomagen	batch 2022-08-29sn
7014	7014_B09	Custom, see methods	HiSeqX	Psomagen	batch 2022-08-29sn
7014	7014_B10	Custom, see methods	HiSeqX	Psomagen	batch 2022-08-29sn
7014	7014_B11	Custom, see methods	HiSeqX	Psomagen	batch 2022-08-29sn
7014	7014_B12	Custom, see methods	HiSeqX	Psomagen	batch 2022-08-29sn
7038	7038_B01	Custom, see methods	HiSeqX	Psomagen	batch 2022-08-29sn
7038	7038_B02	Custom, see methods	HiSeqX	Psomagen	batch 2022-08-29sn
7038	7038_B03	Custom, see methods	HiSeqX	Psomagen	batch 2022-08-29sn
7038	7038_B04	Custom, see methods	HiSeqX	Psomagen	batch 2022-08-29sn
7038	7038_B05	Custom, see methods	HiSeqX	Psomagen	batch 2022-08-29sn
7038	7038_B06	Custom, see methods	HiSeqX	Psomagen	batch 2022-08-29sn
7038	7038_B07	Custom, see methods	HiSeqX	Psomagen	batch 2022-08-29sn
7038	7038_B08	Custom, see methods	HiSeqX	Psomagen	batch 2022-08-29sn
7038	7038_B09	Custom, see methods	HiSeqX	Psomagen	batch 2022-08-29sn
7038	7038_B10	Custom, see methods	HiSeqX	Psomagen	batch 2022-08-29sn
7918	7918_B01	Custom, see methods	HiSeqX	Psomagen	batch 2022-08-29sn
7918	7918_B02	Custom, see methods	HiSeqX	Psomagen	batch 2022-08-29sn
7918	7918_B03	Custom, see methods	HiSeqX	Psomagen	batch 2022-08-29sn
7918	7918_B04	Custom, see methods	HiSeqX	Psomagen	batch 2022-08-29sn
7918	7918_B05	Custom, see methods	HiSeqX	Psomagen	batch 2022-08-29sn
7918	7918_B06	Custom, see methods	HiSeqX	Psomagen	batch 2022-08-29sn
7918	7918_B07	Custom, see methods	HiSeqX	Psomagen	batch 2022-08-29sn
7918	7918_B08	Custom, see methods	HiSeqX	Psomagen	batch 2022-08-29sn
7918	7918_B09	Custom, see methods	HiSeqX	Psomagen	batch 2022-08-29sn
7918	7918_B10	Custom, see methods	HiSeqX	Psomagen	batch 2022-08-29sn
7932	7932_B01	Custom, see methods	HiSeqX	Psomagen	batch 2022-08-29sn
7932	7932_B02	Custom, see methods	HiSeqX	Psomagen	batch 2022-08-29sn
7932	7932_B03	Custom, see methods	HiSeqX	Psomagen	batch 2022-08-29sn
7932	7932_B04	Custom, see methods	HiSeqX	Psomagen	batch 2022-08-29sn
7932	7932_B05	Custom, see methods	HiSeqX	Psomagen	batch 2022-08-29sn
7932	7932_B06	Custom, see methods	HiSeqX	Psomagen	batch 2022-08-29sn
7932	7932_B07	Custom, see methods	HiSeqX	Psomagen	batch 2022-08-29sn
7932	7932_B08	Custom, see methods	HiSeqX	Psomagen	batch 2022-08-29sn
7932	7932_B09	Custom, see methods	HiSeqX	Psomagen	batch 2022-08-29sn
7932	7932_B10	Custom, see methods	HiSeqX	Psomagen	batch 2022-08-29sn
8408	8408_B01	Custom, see methods	HiSeqX	Psomagen	batch 2022-08-29sn
8408	8408_B02	Custom, see methods	HiSeqX	Psomagen	batch 2022-08-29sn
8408	8408_B03	Custom, see methods	HiSeqX	Psomagen	batch 2022-08-29sn
8408	8408_B04	Custom, see methods	HiSeqX	Psomagen	batch 2022-08-29sn
8408	8408_B05	Custom, see methods	HiSeqX	Psomagen	batch 2022-08-29sn
8408	8408_B06	Custom, see methods	HiSeqX	Psomagen	batch 2022-08-29sn
8408	8408_B07	Custom, see methods	HiSeqX	Psomagen	batch 2022-08-29sn
8408	8408_B08	Custom, see methods	HiSeqX	Psomagen	batch 2022-08-29sn
8408	8408_B11	Custom, see methods	HiSeqX	Psomagen	batch 2022-08-29sn
8408	8408_B12	Custom, see methods	HiSeqX	Psomagen	batch 2022-08-29sn
8414	8414_B03	Custom, see methods	HiSeqX	Psomagen	batch 2022-08-29sn
8414	8414_B04	Custom, see methods	HiSeqX	Psomagen	batch 2022-08-29sn
8414	8414_B05	Custom, see methods	HiSeqX	Psomagen	batch 2022-08-29sn
8414	8414_B06	Custom, see methods	HiSeqX	Psomagen	batch 2022-08-29sn
8414	8414_B07	Custom, see methods	HiSeqX	Psomagen	batch 2022-08-29sn
8414	8414_B08	Custom, see methods	HiSeqX	Psomagen	batch 2022-08-29sn
8414	8414_B09	Custom, see methods	HiSeqX	Psomagen	batch 2022-08-29sn
8414	8414_B10	Custom, see methods	HiSeqX	Psomagen	batch 2022-08-29sn
8414	8414_B11	Custom, see methods	HiSeqX	Psomagen	batch 2022-08-29sn
8414	8414_B12	Custom, see methods	HiSeqX	Psomagen	batch 2022-08-29sn
8684	8684_B01	Custom, see methods	HiSeqX	Psomagen	batch 2022-08-29sn
8684	8684_B02	Custom, see methods	HiSeqX	Psomagen	batch 2022-08-29sn
8684	8684_B03	Custom, see methods	HiSeqX	Psomagen	batch 2022-08-29sn
8684	8684_B04	Custom, see methods	HiSeqX	Psomagen	batch 2022-08-29sn
8684	8684_B05	Custom, see methods	HiSeqX	Psomagen	batch 2022-08-29sn
8684	8684_B06	Custom, see methods	HiSeqX	Psomagen	batch 2022-08-29sn
8684	8684_B07	Custom, see methods	HiSeqX	Psomagen	batch 2022-08-29sn
8684	8684_B08	Custom, see methods	HiSeqX	Psomagen	batch 2022-08-29sn
8684	8684_B09	Custom, see methods	HiSeqX	Psomagen	batch 2022-08-29sn
8684	8684_B10	Custom, see methods	HiSeqX	Psomagen	batch 2022-08-29sn
9027	9027_B01	Custom, see methods	HiSeqX	Psomagen	batch 2022-08-29sn
9027	9027_B02	Custom, see methods	HiSeqX	Psomagen	batch 2022-08-29sn
9027	9027_B03	Custom, see methods	HiSeqX	Psomagen	batch 2022-08-29sn
9027	9027_B04	Custom, see methods	HiSeqX	Psomagen	batch 2022-08-29sn
9027	9027_B05	Custom, see methods	HiSeqX	Psomagen	batch 2022-08-29sn
9027	9027_B06	Custom, see methods	HiSeqX	Psomagen	batch 2022-08-29sn
9027	9027_B07	Custom, see methods	HiSeqX	Psomagen	batch 2022-08-29sn
9027	9027_B08	Custom, see methods	HiSeqX	Psomagen	batch 2022-08-29sn
9027	9027_B09	Custom, see methods	HiSeqX	Psomagen	batch 2022-08-29sn
9027	9027_B10	Custom, see methods	HiSeqX	Psomagen	batch 2022-08-29sn
936	936_B01	Custom, see methods	HiSeqX	Psomagen	batch 2023-02-10sn
936	936_B03	Custom, see methods	HiSeqX	Psomagen	batch 2023-02-10sn
936	936_B04	Custom, see methods	HiSeqX	Psomagen	batch 2023-02-10sn
936	936_B05	Custom, see methods	HiSeqX	Psomagen	batch 2023-02-10sn
936	936_B06	Custom, see methods	HiSeqX	Psomagen	batch 2023-02-10sn
936	936_B07	Custom, see methods	HiSeqX	Psomagen	batch 2023-02-10sn
936	936_B08	Custom, see methods	HiSeqX	Psomagen	batch 2023-02-10sn
936	936_B09	Custom, see methods	HiSeqX	Psomagen	batch 2023-02-10sn
936	936_B10	Custom, see methods	HiSeqX	Psomagen	batch 2023-02-10sn
936	936_B11	Custom, see methods	HiSeqX	Psomagen	batch 2023-02-10sn
9459	9459_AB15	Custom, see methods	HiSeqX	Psomagen	batch 2022-09-13sn
9459	9459_AB16	Custom, see methods	HiSeqX	Psomagen	batch 2022-09-13sn
9459	9459_AB17	Custom, see methods	HiSeqX	Psomagen	batch 2022-09-13sn
9459	9459_AB19	Custom, see methods	HiSeqX	Psomagen	batch 2022-09-13sn
9459	9459_AB20	Custom, see methods	HiSeqX	Psomagen	batch 2022-09-13sn
9459	9459_AB21	Custom, see methods	HiSeqX	Psomagen	batch 2022-09-13sn
9459	9459_AB22	Custom, see methods	HiSeqX	Psomagen	batch 2022-09-13sn
9459	9459_AB23	Custom, see methods	HiSeqX	Psomagen	batch 2022-09-13sn
9893	9893_B03	Custom, see methods	HiSeqX	Psomagen	batch 2022-08-29sn
9893	9893_B04	Custom, see methods	HiSeqX	Psomagen	batch 2022-08-29sn
9893	9893_B05	Custom, see methods	HiSeqX	Psomagen	batch 2022-08-29sn
9893	9893_B06	Custom, see methods	HiSeqX	Psomagen	batch 2022-08-29sn
9893	9893_B07	Custom, see methods	HiSeqX	Psomagen	batch 2022-08-29sn
9893	9893_B08	Custom, see methods	HiSeqX	Psomagen	batch 2022-08-29sn
9893	9893_B09	Custom, see methods	HiSeqX	Psomagen	batch 2022-08-29sn
9893	9893_B10	Custom, see methods	HiSeqX	Psomagen	batch 2022-08-29sn
