# Supplementary material for: Diverse somatic genomic alterations in single neurons in chronic traumatic encephalopathy
Source: Science. Author manuscript; Available in PMC 2025 Nov 8. (PMC12594281; doi:10.1126/science.adu1351)
Supplement: Supplementary Table S7 [file NIHMS2118895-supplement-Supplementary_Table_S7.xlsx]

## Sheet: GO (SNV)
Accession	Category	Term	Count in CTE	Count in Control	Total Count	P-value CTE	P-value Control	Adjusted P-value CTE	Adjusted P-value Control
GO:0050804	BP	modulation of chemical synaptic transmission	205	158	447	0.000128875	0.00823925	0.00344824	0.0196117
GO:0099177	BP	regulation of trans-synaptic signaling	205	158	448	0.000135702	0.00843944	0.00344824	0.0197381
GO:0007268	BP	chemical synaptic transmission	297	227	709	0.000142827	0.0111623	0.00344824	0.0230052
GO:0098916	BP	anterograde trans-synaptic signaling	297	227	709	0.000142827	0.0111623	0.00344824	0.0230052
GO:0099537	BP	trans-synaptic signaling	301	230	717	0.000177302	0.013922	0.0037455	0.0280098
GO:0099536	BP	synaptic signaling	307	233	737	0.000244836	0.0220494	0.00459748	0.0405037
GO:0036477	CC	somatodendritic compartment	345	268	841	0.000591787	0.00874652	0.00833434	0.0199752
GO:0006470	BP	protein dephosphorylation	136	106	314	0.000886281	0.00337183	0.00936134	0.0149958
GO:0098793	CC	presynapse	220	179	511	0.00102173	0.000851561	0.0094043	0.00846552
GO:0071417	BP	cellular response to organonitrogen compound	236	174	647	0.00111885	0.0169997	0.0094043	0.0326472
GO:0031175	BP	neuron projection development	411	346	986	0.00118688	5.58e-05	0.0094043	0.0061111
GO:0097060	CC	synaptic membrane	188	159	382	0.00121226	0.00112356	0.0094043	0.00969296
GO:0016311	BP	dephosphorylation	187	144	456	0.00145323	0.00599884	0.0094043	0.0187741
GO:0098794	CC	postsynapse	286	240	630	0.00150199	0.000661466	0.0094043	0.00745252
GO:0014069	CC	postsynaptic density	165	143	331	0.00150246	0.000325443	0.0094043	0.0061111
GO:0032279	CC	asymmetric synapse	168	145	337	0.00173308	0.000479036	0.00976304	0.00648208
GO:0099572	CC	postsynaptic specialization	172	150	354	0.00187726	0.000221185	0.00995904	0.0061111
GO:0042734	CC	presynaptic membrane	83	68	155	0.00222584	0.00726634	0.0110637	0.0190916
GO:0048812	BP	neuron projection morphogenesis	289	245	658	0.0028521	0.000318198	0.0124058	0.0061111
GO:0098984	CC	neuron to neuron synapse	176	153	360	0.00312891	0.000470338	0.0124058	0.00648208
GO:0045211	CC	postsynaptic membrane	138	117	276	0.00322634	0.00401495	0.0124058	0.0161158
GO:0034702	CC	ion channel complex	137	110	293	0.00383427	0.0163335	0.0124058	0.0317283
GO:1901699	BP	cellular response to nitrogen compound	245	184	693	0.00409705	0.0189941	0.0124058	0.0353993
GO:0120039	BP	plasma membrane bounded cell projection morphogenesis	293	250	672	0.00416662	0.000259852	0.0124058	0.0061111
GO:0061564	BP	axon development	221	180	521	0.00455474	0.00457406	0.0124058	0.0161158
GO:0007409	BP	axonogenesis	206	167	475	0.00496604	0.00785094	0.0124058	0.0196117
GO:0043025	CC	neuronal cell body	206	162	513	0.00511602	0.0149595	0.0124058	0.0297431
GO:0048858	BP	cell projection morphogenesis	293	251	676	0.00526069	0.000242251	0.0124058	0.0061111
GO:1990351	CC	transporter complex	144	115	324	0.0052937	0.0190612	0.0124058	0.0353993
GO:0005925	CC	focal adhesion	155	119	411	0.00548817	0.00817387	0.0124058	0.0196117
GO:1902495	CC	transmembrane transporter complex	142	114	316	0.00579883	0.0178534	0.0124058	0.0339015
GO:0032990	BP	cell part morphogenesis	298	256	694	0.00677903	0.000225193	0.0133666	0.0061111
GO:0032989	BP	cellular component morphogenesis	329	278	787	0.00719504	0.000498622	0.0136111	0.00648208
GO:0030055	CC	cell-substrate junction	157	120	418	0.00791951	0.0137879	0.0136111	0.0280098
GO:0050767	BP	regulation of neurogenesis	319	254	826	0.008581	0.0153319	0.0139375	0.030129
GO:0048167	BP	regulation of synaptic plasticity	84	78	190	0.0110526	0.000128615	0.016385	0.0061111
GO:0048667	BP	cell morphogenesis involved in neuron differentiation	256	218	594	0.0109236	0.00118128	0.0163371	0.00969296
GO:0000904	BP	cell morphogenesis involved in differentiation	305	259	738	0.0194639	0.00120445	0.0269622	0.00969296
GO:0031344	BP	regulation of cell projection organization	280	234	685	0.0154052	0.00287318	0.021878	0.0149958
GO:0120035	BP	regulation of plasma membrane bounded cell projection organization	278	232	675	0.0153107	0.00327438	0.021878	0.0149958
GO:0019932	BP	second-messenger-mediated signaling	157	130	448	0.0127982	0.00368659	0.0186457	0.0151959
GO:0071375	BP	cellular response to peptide hormone stimulus	118	95	324	0.016126	0.00459479	0.0227107	0.0161158
GO:0019208	MF	phosphatase regulator activity	42	35	95	0.0112332	0.00512032	0.0165078	0.0173067
GO:0060284	BP	regulation of cell development	352	285	956	0.0132085	0.00614437	0.019079	0.0188762
GO:0034330	BP	cell junction organization	290	244	700	0.0296729	0.00636839	0.0407701	0.0188762
GO:0008092	MF	cytoskeletal protein binding	367	293	948	0.016791	0.00742757	0.0234519	0.0190916

## Sheet: GO (Indel)
Accession	Category	Term	Count in CTE	Count in Control	Total Count	P-value CTE	P-value Control	Adjusted P-value CTE	Adjusted P-value Control
GO:0120039	BP	plasma membrane bounded cell projection morphogenesis	199	73	672	5.10618e-07	0.000438185	5.89193e-05	0.0057985
GO:0048858	BP	cell projection morphogenesis	199	73	676	1.05277e-06	0.00047247	5.89193e-05	0.0057985
GO:0048812	BP	neuron projection morphogenesis	195	72	658	1.30932e-06	0.000468101	5.89193e-05	0.0057985
GO:0032990	BP	cell part morphogenesis	200	73	694	3.78685e-06	0.000740926	0.000127806	0.00676808
GO:0032989	BP	cellular component morphogenesis	216	79	787	6.8165e-06	0.000549174	0.000184046	0.00617821
GO:0031175	BP	neuron projection development	257	98	986	2.12419e-05	0.000101503	0.000477944	0.00456765
GO:0098794	CC	postsynapse	184	72	630	0.000175292	0.000829125	0.00281642	0.00676808
GO:0048667	BP	cell morphogenesis involved in neuron differentiation	167	66	594	0.000187762	0.0004528	0.00281642	0.0057985
GO:0000904	BP	cell morphogenesis involved in differentiation	194	74	738	0.000291224	0.000778164	0.00333021	0.00676808
GO:0048588	BP	developmental cell growth	67	25	234	0.000296018	0.00636428	0.00333021	0.0147099
GO:1990138	BP	neuron projection extension	52	20	170	0.000655505	0.00678067	0.00679472	0.0150064
GO:0097060	CC	synaptic membrane	123	51	382	0.000877215	0.00182541	0.00789493	0.0098616
GO:0007409	BP	axonogenesis	128	50	475	0.00132677	0.00251046	0.00987859	0.0112971
GO:0061564	BP	axon development	135	52	521	0.00145114	0.00268317	0.00987859	0.0116848
GO:0022604	BP	regulation of cell morphogenesis	126	45	488	0.00154888	0.0141089	0.00995708	0.0226751
GO:0045211	CC	postsynaptic membrane	93	37	276	0.00177647	0.0134639	0.0109011	0.0221663
GO:0019932	BP	second-messenger-mediated signaling	94	39	448	0.00355071	0.00111778	0.0157246	0.00754499
GO:0060560	BP	developmental growth involved in morphogenesis	64	25	233	0.00444926	0.011555	0.0157246	0.0192583
GO:0035303	BP	regulation of dephosphorylation	50	18	202	0.00449112	0.017043	0.0157246	0.0267694
GO:0008092	MF	cytoskeletal protein binding	206	71	948	0.0045192	0.00919984	0.0157246	0.0167835
GO:0019933	BP	cAMP-mediated signaling	45	17	197	0.00476859	0.0170531	0.0157246	0.0267694
GO:0019935	BP	cyclic-nucleotide-mediated signaling	49	19	220	0.00571113	0.0139619	0.0160392	0.0226751
GO:0060284	BP	regulation of cell development	203	82	956	0.00628084	0.000236818	0.0166258	0.0057985
GO:0048511	BP	rhythmic process	62	21	301	0.00717729	0.0326961	0.0172901	0.0490441
GO:0098984	CC	neuron to neuron synapse	110	44	360	0.00739518	0.0111041	0.0172901	0.0187382
GO:0048675	BP	axon extension	37	18	122	0.00786502	0.00159337	0.0172901	0.00935242
GO:0032279	CC	asymmetric synapse	104	40	337	0.00872338	0.0278241	0.0172901	0.0431753
GO:0007411	BP	axon guidance	80	34	280	0.00919624	0.00442718	0.0172901	0.0128646
GO:0097485	BP	neuron projection guidance	80	34	281	0.00944486	0.00447879	0.0172901	0.0128646
GO:0055007	BP	cardiac muscle cell differentiation	29	11	126	0.00956413	0.0287393	0.0172901	0.0440887
GO:0017016	MF	Ras GTPase binding	101	35	401	0.00964043	0.0325575	0.0172901	0.0490441
GO:0050919	BP	negative chemotaxis	19	13	47	0.0325888	0.000427796	0.0473064	0.0057985
GO:0050767	BP	regulation of neurogenesis	183	74	826	0.0117975	0.000729533	0.0199083	0.00676808
GO:0051960	BP	regulation of nervous system development	203	82	936	0.0255498	0.00102978	0.0387553	0.00731688
GO:0045664	BP	regulation of neuron differentiation	157	63	661	0.010287	0.00211842	0.0176766	0.0098616
GO:0032409	BP	regulation of transporter activity	66	29	280	0.0131807	0.0029398	0.0219678	0.0117365
GO:0007264	BP	small GTPase mediated signal transduction	118	46	498	0.0100758	0.00303689	0.0176653	0.0117365
GO:0035304	BP	regulation of protein dephosphorylation	31	14	135	0.0145744	0.00305571	0.0234232	0.0117365
GO:0007507	BP	heart development	114	44	579	0.013568	0.00357585	0.0223376	0.0122411
GO:0007268	BP	chemical synaptic transmission	161	64	709	0.0264437	0.00506957	0.0392297	0.0128932
GO:0098916	BP	anterograde trans-synaptic signaling	161	64	709	0.0264437	0.00506957	0.0392297	0.0128932
GO:0010975	BP	regulation of neuron projection development	131	53	506	0.0157379	0.00547762	0.0249956	0.0134451
GO:0099537	BP	trans-synaptic signaling	164	65	717	0.0274426	0.00574904	0.0402691	0.0138593
GO:0099536	BP	synaptic signaling	168	66	737	0.024452	0.00598203	0.0379428	0.014168
GO:0042734	CC	presynaptic membrane	51	23	155	0.0138385	0.00657136	0.0225084	0.0147856
GO:1904062	BP	regulation of cation transmembrane transport	77	32	338	0.0185357	0.00837843	0.0290967	0.0161584
GO:0016301	MF	kinase activity	157	57	712	0.0252912	0.00950683	0.0387553	0.0168871
GO:0048589	BP	developmental growth	137	50	656	0.0103441	0.0098452	0.0176766	0.0169031
